# Supplementary material for: Transcriptomic analysis unravels the molecular response of Lonicera japonica leaves to chilling stress
Source: Front Plant Sci. 2022 Dec 22;13:1092857. doi: 10.3389/fpls.2022.1092857 (PMC9815118; doi:10.3389/fpls.2022.1092857)
Supplement: Supplementary file 2 [file Table_2.xlsx]

## Sheet: Sheet2
Supplemental Table 2. Differentially expressed genes in L. japonica under chilling stress.
No.	Gene ID	SP	T15	T30	Function	Description
1	Lj1A1000T74	5.619	2.83009	2.71955	RNA.processing	Symbols: EMB1265, CPSF100, ESP5, ATCPSF100 | CPSF100 (CLEAVAGE AND POLYADENYLATION SPECIFICITY FACTOR 100); DNA binding / protein binding | chr5:8052504-8058354 FORWARD
2	Lj1A1000T79	15.6511	7.98176	9.00923	signalling.calcium	lipase class 3 family protein / calmodulin-binding heat-shock protein, putative | chr3:18180968-18183752 FORWARD
3	Lj1A1001T52	6.02439	3.889	3.81902	hormone metabolism.gibberelin.synthesis-degradation	oxidoreductase, 2OG-Fe(II) oxygenase family protein | chr4:12195453-12196793 REVERSE
4	Lj1A1002G28	0.532413	1.72756	1.68695	not assigned.no ontology	transmembrane protein, putative | chr1:440441-442877 REVERSE
5	Lj1A1002T28	17.985	37.5693	55.1096	not assigned.no ontology	Symbols: EMB3009 | EMB3009 (embryo defective 3009); transferase/ transferase, transferring acyl groups other than amino-acyl groups | chr5:8076329-8079793 REVERSE
6	Lj1A1004G78	39.4271	42.2669	57.0416	not assigned.unknown	unknown protein | chr4:13083407-13085188 FORWARD
7	Lj1A1004G79	3.68411	11.0201	12.7455	not assigned.unknown	unknown protein | chr5:21321428-21323780 REVERSE
8	Lj1A1004T81	36.8007	64.1082	63.7928	secondary metabolism.isoprenoids.carotenoids	Symbols: BETA-OHASE 1, B1, chy1 | BETA-OHASE 1 (BETA-HYDROXYLASE 1); carotene beta-ring hydroxylase | chr4:13093934-13095935 REVERSE
9	Lj1A1005G64	111.575	130.061	133.028	RNA.regulation of transcription.MYB-related transcription factor family	myb family transcription factor | chr5:21359059-21362160 REVERSE
10	Lj1A1005T64	0.358619	2.58964	2.72273	cell wall.degradation.pectate lyases and polygalacturonases	glycoside hydrolase family 28 protein / polygalacturonase (pectinase) family protein | chr4:12264590-12267196 FORWARD
11	Lj1A1006G36	41.911	71.5003	84.6235	not assigned.no ontology.pentatricopeptide (PPR) repeat-containing protein	Symbols: emb1417 | emb1417 (embryo defective 1417) | chr4:11292192-11294009 REVERSE
12	Lj1A1009G47	12.981	10.2629	9.36608	protein.degradation.ubiquitin.E3.SCF.FBOX	F-box family protein | chr5:21431836-21433712 REVERSE
13	Lj1A1012T83	0.892304	0.283259	0.600845	signalling.receptor kinases.leucine rich repeat III	leucine-rich repeat transmembrane protein kinase, putative | chr4:12366386-12369338 FORWARD
14	Lj1A1012T84	0.600966	1.48127	0.612113	transport.phosphate	Symbols: ATPT1, PHT1;1 | PHT1;1 (PHOSPHATE TRANSPORTER 1;1); carbohydrate transmembrane transporter/ inorganic phosphate transmembrane transporter/ phosphate transmembrane transporter/ sugar:hydrogen symporter | chr5:17399789-17401949 REVERSE
15	Lj1A1012T85	11.319	7.33724	7.22487	not assigned.unknown	unknown protein | chr5:21595994-21598224 FORWARD
16	Lj1A1014G37	10.5142	3.07133	4.31603	N-metabolism.ammonia metabolism.glutamate synthase.NADH dependent	Symbols: GLT1 | GLT1; glutamate synthase (NADH) | chr5:21700518-21710066 FORWARD
17	Lj1A1014T43	30.2205	10.8498	12.7005	N-metabolism.ammonia metabolism.glutamate synthase.NADH dependent	Symbols: GLT1 | GLT1; glutamate synthase (NADH) | chr5:21700518-21710066 FORWARD
18	Lj1A1015T33	7.68215	9.99429	13.7188	not assigned.unknown	FUNCTIONS IN: molecular_function unknown; INVOLVED IN: biological_process unknown; LOCATED IN: cellular_component unknown; EXPRESSED IN: 23 plant structures; EXPRESSED DURING: 13 growth stages; CONTAINS InterPro DOMAIN/s: CCT domain (InterPro:IPR010402); BEST Arabidopsis thaliana protein match is: unknown protein (TAIR:AT4G27900.2); Has 863 Blast hits to 863 proteins in 62 species: Archae - 0; Ba…
19	Lj1A1017T55	10.4446	12.2831	18.9088	signalling.calcium	Symbols: SOS3, CBL4 | SOS3 (SALT OVERLY SENSITIVE 3); calcium ion binding / calcium-dependent protein serine/threonine phosphatase | chr5:8238781-8240366 REVERSE
20	Lj1A101G43	0.505966	0.499932	1.17717	cell.organisation	fimbrin-like protein, putative | chr5:19636101-19639488 REVERSE
21	Lj1A101G44	114.934	178.633	155.985	transport.unspecified cations	bile acid:sodium symporter family protein | chr3:9214339-9216490 REVERSE
22	Lj1A1021T46	2.94558	1.74747	2.30966	not assigned.unknown	unknown protein | chr5:21499899-21502401 FORWARD
23	Lj1A1022T50	2.91647	1.20036	1.27736	misc.beta 1,3 glucan hydrolases.glucan endo-1,3-beta-glucosidase	catalytic/ cation binding / hydrolase, hydrolyzing O-glycosyl compounds | chr5:8281976-8284001 REVERSE
24	Lj1A1025T76	25.7252	54.2129	45.5108	transport.metal	Symbols: YSL3, ATYSL3 | YSL3 (YELLOW STRIPE LIKE 3); oligopeptide transporter | chr5:21756038-21758917 FORWARD
25	Lj1A1025T80	41.7092	60.042	62.9632	RNA.regulation of transcription.unclassified	MSP1 protein, putative / intramitochondrial sorting protein, putative | chr4:13821106-13823342 FORWARD
26	Lj1A1026T24	1.82252	0.532441	0.644483	protein.postranslational modification	calcium-dependent protein kinase, putative / CDPK, putative | chr3:6605476-6609295 FORWARD
27	Lj1A1028T69	10.3192	61.5997	38.1102	RNA.regulation of transcription.Psudo ARR transcription factor family	Symbols: APRR5, PRR5 | APRR5 (ARABIDOPSIS PSEUDO-RESPONSE REGULATOR 5); transcription regulator/ two-component response regulator | chr5:8355951-8358873 REVERSE
28	Lj1A1029G62	5.84434	4.09696	5.73853	development.unspecified	Symbols: anac062 | anac062 (Arabidopsis NAC domain containing protein 62); transcription factor | chr3:18362443-18364913 REVERSE
29	Lj1A1030G30	181.013	251.555	319.241	protein.synthesis.ribosomal protein.eukaryotic.60S subunit.L9	Symbols: PGY2 | PGY2 (PIGGYBACK2); structural constituent of ribosome | chr1:12023275-12024783 FORWARD
30	Lj1A1031T78	22.6385	41.6917	47.9178	TCA / org. transformation.TCA.pyruvate DH.E2	dihydrolipoamide S-acetyltransferase, putative | chr3:4595876-4600469 FORWARD
31	Lj1A1031T79	12.2292	8.24387	8.27136	RNA.processing.ribonucleases	Symbols: EMB1687 | EMB1687 (EMBRYO DEFECTIVE 1687); ribonuclease P/ ribonuclease | chr1:1291314-1291995 FORWARD
32	Lj1A1032T33	54.3247	40.8976	57.9073	protein.synthesis.ribosomal protein.eukaryotic.60S subunit.L13	Symbols: ATBBC1, BBC1, RSU2 | ATBBC1 (ARABIDOPSIS THALIANA BREAST BASIC CONSERVED 1); structural constituent of ribosome | chr3:18166769-18168580 REVERSE
33	Lj1A1033G66	13.2283	19.113	16.9034	not assigned.unknown	ATP binding / protein kinase | chr5:5526742-5529930 REVERSE
34	Lj1A1033T72	26.1544	33.4658	30.5816	not assigned.unknown	aminoacyl-tRNA hydrolase | chr5:5546811-5548736 REVERSE
35	Lj1A1033T73	20.5494	32.3485	29.9769	not assigned.unknown	ATP binding / protein kinase | chr5:5526742-5529930 REVERSE
36	Lj1A1033T81	166.703	318.856	338.966	signalling.receptor kinases.leucine rich repeat XI	leucine-rich repeat transmembrane protein kinase, putative | chr5:24724541-24727842 REVERSE
37	Lj1A1034G49	22.7831	16.3409	22.9865	not assigned.unknown	FUNCTIONS IN: molecular_function unknown; INVOLVED IN: biological_process unknown; LOCATED IN: endoplasmic reticulum, plasma membrane; EXPRESSED IN: 23 plant structures; EXPRESSED DURING: 13 growth stages; CONTAINS InterPro DOMAIN/s: NERD (InterPro:IPR011528); Has 53 Blast hits to 53 proteins in 19 species: Archae - 0; Bacteria - 18; Metazoa - 9; Fungi - 0; Plants - 19; Viruses - 0; Other Eukaryo…
38	Lj1A1034T53	8.28848	6.0216	5.72383	RNA.processing.ribonucleases	CCR4-NOT transcription complex protein, putative | chr5:7365532-7366778 REVERSE
39	Lj1A1035G10	303.525	153.961	200.635	protein.degradation.ubiquitin.E2	Symbols: MMZ3, UEV1C | ubiquitin-conjugating enzyme family protein | chr2:15142677-15144182 REVERSE
40	Lj1A1038T61	13.3476	10.0296	11.6033	stress.abiotic.heat	heat shock protein 70, putative / HSP70, putative | chr4:9376737-9381507 FORWARD
41	Lj1A1039T31	19.8434	3.83923	6.44843	not assigned.unknown	FUNCTIONS IN: molecular_function unknown; INVOLVED IN: response to cadmium ion; LOCATED IN: plasma membrane; EXPRESSED IN: 25 plant structures; EXPRESSED DURING: 13 growth stages; CONTAINS InterPro DOMAIN/s: Prefoldin (InterPro:IPR009053); BEST Arabidopsis thaliana protein match is: unknown protein (TAIR:AT1G05320.3); Has 221693 Blast hits to 95553 proteins in 2574 species: Archae - 2848; Bacteri…
42	Lj1A1042G98	28.8348	13.9319	21.0291	transport.metal	Symbols: ZIP3 | ZIP3; zinc ion transmembrane transporter | chr2:13704221-13706860 FORWARD
43	Lj1A1042T98	5.12986	9.99607	26.3959	misc.cytochrome P450	Symbols: CYP82C4 | CYP82C4; electron carrier/ heme binding / iron ion binding / monooxygenase/ oxygen binding | chr4:15451988-15454160 FORWARD
44	Lj1A1044G23	36.1595	97.6247	81.8539	misc.cytochrome P450	Symbols: CYP97B3 | CYP97B3; electron carrier/ heme binding / iron ion binding / monooxygenase/ oxygen binding | chr4:8629773-8633055 REVERSE
45	Lj1A1044T22	5.97461	1.49691	1.02876	hormone metabolism.abscisic acid.synthesis-degradation	abscisic acid-responsive HVA22 family protein | chr5:17014923-17017252 FORWARD
46	Lj1A1047T40	0.712898	3.00175	2.97993	RNA.regulation of transcription.E2F/DP transcription factor family	Symbols: E2F3, ATE2FA | E2F3 (E2F TRANSCRIPTION FACTOR 3); DNA binding / transcription factor | chr2:15119589-15123184 FORWARD
47	Lj1A1048T27	489.116	908.995	892.029	redox.peroxiredoxin.BAS1	2-cys peroxiredoxin, chloroplast (BAS1) | chr3:3672120-3674075 FORWARD
48	Lj1A104T55	84.6725	102.057	109.36	not assigned.unknown	FUNCTIONS IN: molecular_function unknown; INVOLVED IN: biological_process unknown; LOCATED IN: cellular_component unknown; CONTAINS InterPro DOMAIN/s: Frigida-like (InterPro:IPR012474); BEST Arabidopsis thaliana protein match is: hydroxyproline-rich glycoprotein family protein (TAIR:AT3G22440.1); Has 987 Blast hits to 921 proteins in 78 species: Archae - 0; Bacteria - 16; Metazoa - 58; Fungi - 7;…
49	Lj1A1051T46	11.8156	9.90399	9.84895	not assigned.unknown	binding | chr5:9503315-9507569 REVERSE
50	Lj1A1052T38	19.6041	10.809	13.3544	signalling.receptor kinases.leucine rich repeat IX	leucine-rich repeat protein kinase, putative | chr2:357431-360681 REVERSE
51	Lj1A1054T30	33.1664	26.7785	42.8776	RNA.regulation of transcription.HB,Homeobox transcription factor family	Symbols: BLH1, EDA29 | BLH1 (BEL1-LIKE HOMEODOMAIN 1); DNA binding / protein heterodimerization/ protein homodimerization/ transcription factor | chr2:15088833-15092415 REVERSE
52	Lj1A1055T63	8.79008	9.76431	10.2301	DNA.synthesis/chromatin structure	helicase domain-containing protein | chr2:15075597-15080812 FORWARD
53	Lj1A1055T70	9.92572	18.6266	26.7778	cell wall.pectin*esterases.acetyl esterase	pectinacetylesterase family protein | chr4:10587166-10590588 REVERSE
54	Lj1A1057G22	21.2031	16.3456	20.5941	RNA.RNA binding	Symbols: DRB4 | DRB4 (DOUBLE-STRANDED-RNA-BINDING PROTEIN 4); double-stranded RNA binding / protein binding | chr3:23225592-23227512 REVERSE
55	Lj1A1057T27	53.2354	33.9086	46.6408	not assigned.unknown	unknown protein | chr3:15887587-15888848 FORWARD
56	Lj1A1057T28	7.31571	3.9946	4.47231	not assigned.unknown	unknown protein | chr3:3718416-3721251 FORWARD
57	Lj1A1058T56	14.4791	17.9571	20.1188	not assigned.unknown	unknown protein | chr5:1964492-1967280 REVERSE
58	Lj1A1059T46	70.1084	136.132	123.22	major CHO metabolism.synthesis.sucrose.SPP	sucrose-phosphatase 1 (SPP1) | chr2:15053623-15056005 FORWARD
59	Lj1A1059T47	26.2218	4.7629	4.42983	transport.ABC transporters and multidrug resistance systems	ABC transporter family protein | chr5:1989747-1994824 REVERSE
60	Lj1A1062T25	10.8197	2.16011	2.19827	protein.degradation.ubiquitin.E3.SCF.FBOX	F-box family protein | chr1:4642346-4644422 REVERSE
61	Lj1A1064G32	9.55414	12.6968	15.0501	transport.potassium	Symbols: FIP2 | FIP2; protein binding / voltage-gated potassium channel | chr5:22318310-22321750 FORWARD
62	Lj1A1064G34	10.9311	14.2871	13.374	RNA.regulation of transcription.SET-domain transcriptional regulator family	Symbols: SUVR3, SDG20 | SET domain-containing protein | chr3:939952-942094 FORWARD
63	Lj1A1064T33	9.46713	8.42593	9.973	not assigned.unknown	LOCATED IN: plasma membrane; EXPRESSED IN: 22 plant structures; EXPRESSED DURING: 13 growth stages; CONTAINS InterPro DOMAIN/s: Protein kinase-like (InterPro:IPR011009); Has 152 Blast hits to 139 proteins in 56 species: Archae - 0; Bacteria - 74; Metazoa - 0; Fungi - 0; Plants - 60; Viruses - 0; Other Eukaryotes - 18 (source: NCBI BLink). | chr2:17102090-17104802 FORWARD
64	Lj1A1066G52	12.5342	14.226	18.3182	RNA.regulation of transcription.putative transcription regulator	methyltransferase/ nucleic acid binding | chr3:21626671-21628569 REVERSE
65	Lj1A1066G54	19.7468	14.605	18.1968	not assigned.unknown	FUNCTIONS IN: molecular_function unknown; INVOLVED IN: biological_process unknown; LOCATED IN: endomembrane system; CONTAINS InterPro DOMAIN/s: CS domain (InterPro:IPR007052), HSP20-like chaperone (InterPro:IPR008978), CS (InterPro:IPR017447); BEST Arabidopsis thaliana protein match is: glycine-rich protein (TAIR:AT4G02450.2). | chr3:951628-953840 FORWARD
66	Lj1A1067G36	3.25769	3.92808	4.14772	not assigned.unknown	unknown protein | chr1:10103158-10104588 FORWARD
67	Lj1A106G22	363.313	349.417	437.89	protein.synthesis.ribosomal protein.eukaryotic.60S subunit.L5	Symbols: ATL5, PGY3, OLI5, RPL5A | ATL5 (A. THALIANA RIBOSOMAL PROTEIN L5); 5S rRNA binding / structural constituent of ribosome | chr3:9269287-9271390 REVERSE
68	Lj1A106T20	19.892	16.0895	23.1772	not assigned.unknown	DNA binding | chr3:2413642-2416227 FORWARD
69	Lj1A1071G54	15.8691	11.557	12.8949	RNA.transcription	RNA polymerase II transcription factor/ protein binding / transcription activator/ transcription regulator/ translation initiation factor/ zinc ion binding | chr3:2873449-2878591 FORWARD
70	Lj1A1071T61	20.6931	14.0927	15.8504	not assigned.unknown	INVOLVED IN: ribosome biogenesis; LOCATED IN: nucleus; EXPRESSED IN: 21 plant structures; EXPRESSED DURING: 13 growth stages; CONTAINS InterPro DOMAIN/s: AARP2CN (InterPro:IPR012948), Protein of unknown function DUF663 (InterPro:IPR007034); BEST Arabidopsis thaliana protein match is: unknown protein (TAIR:AT1G42440.1); Has 7944 Blast hits to 5342 proteins in 373 species: Archae - 33; Bacteria - 6…
71	Lj1A1072T23	11.385	29.343	21.6526	RNA.processing	Symbols: RIF10 | RIF10 (resistant to inhibition with FSM 10); 3'-5'-exoribonuclease/ RNA binding / nucleic acid binding / polyribonucleotide nucleotidyltransferase | chr3:919542-925338 FORWARD
72	Lj1A1072T24	18.0768	39.7907	33.9366	RNA.processing	Symbols: RIF10 | RIF10 (resistant to inhibition with FSM 10); 3'-5'-exoribonuclease/ RNA binding / nucleic acid binding / polyribonucleotide nucleotidyltransferase | chr3:919542-925338 FORWARD
73	Lj1A1072T25	7.3492	11.0452	11.4358	not assigned.unknown	Symbols: EMB2775 | EMB2775 (EMBRYO DEFECTIVE 2775); DNA binding / nucleoside-triphosphatase/ nucleotide binding | chr5:9823679-9827064 FORWARD
74	Lj1A1073T40	24.9798	20.4135	21.9745	not assigned.unknown	FUNCTIONS IN: molecular_function unknown; INVOLVED IN: biological_process unknown; LOCATED IN: extracellular region; CONTAINS InterPro DOMAIN/s: Micro-fibrillar-associated 1, C-terminal (InterPro:IPR009730); BEST Arabidopsis thaliana protein match is: unknown protein (TAIR:AT4G08580.1); Has 36643 Blast hits to 21191 proteins in 1090 species: Archae - 183; Bacteria - 2726; Metazoa - 17629; Fungi -…
75	Lj1A1073T42	17.3132	36.5506	64.7896	not assigned.unknown	unknown protein | chr4:12612535-12613719 FORWARD
76	Lj1A1075T75	13.5256	6.08854	6.61318	transport.misc	SEC14 cytosolic factor family protein / phosphoglyceride transfer family protein | chr1:7828328-7830392 REVERSE
77	Lj1A1076T9	5.6356	15.0936	14.7544	DNA.unspecified	Symbols: FRS3 | FRS3 (FAR1-related sequence 3); zinc ion binding | chr2:11576669-11580789 REVERSE
78	Lj1A1077T37	64.5318	92.3571	121.449	transport.misc	MATE efflux family protein | chr3:873749-876800 REVERSE
79	Lj1A1078G61	5.26443	2.4465	2.44381	transport.Major Intrinsic Proteins.SIP	Symbols: SIP2;1, SIP2 | SIP2;1; transporter | chr3:21078361-21079831 REVERSE
80	Lj1A1078T64	1446.86	1419.39	1086.03	tetrapyrrole synthesis.magnesium-protoporphyrin IX monomethyl ester (oxidative) cyclase	Symbols: CRD1, CHL27, ACSF | CRD1 (COPPER RESPONSE DEFECT 1); DNA binding / magnesium-protoporphyrin IX monomethyl ester (oxidative) cyclase | chr3:21076544-21078443 FORWARD
81	Lj1A107T30	2.15971	0.446027	0.487824	not assigned.no ontology	membrane protein, putative | chr3:2418049-2420296 REVERSE
82	Lj1A1080G21	8.68236	6.12247	8.67745	not assigned.unknown	unknown protein | chr4:15212498-15215856 FORWARD
83	Lj1A1081T47	20.5021	12.4428	19.8876	not assigned.no ontology.hydroxyproline rich proteins	hydroxyproline-rich glycoprotein family protein | chr3:20964857-20968019 FORWARD
84	Lj1A1082G64	96.7688	71.0292	133.057	misc.cytochrome P450	Symbols: CYP98A3 | CYP98A3 (cytochrome P450, family 98, subfamily A, polypeptide 3); monooxygenase/ p-coumarate 3-hydroxylase | chr2:17058053-17060652 REVERSE
85	Lj1A1082T64	0.848961	1.0202	1.74413	protein.postranslational modification.kinase	Symbols: AKIN10, KIN10 | AKIN10 (Arabidopsis SNF1 kinase homolog 10); protein binding / protein kinase | chr3:31181-34487 REVERSE
86	Lj1A1083G27	18.981	25.6381	28.6761	amino acid metabolism.synthesis.histidine.bifunctional phosphoribosyl-ATP diphosphatase and phosphoribosyl-AMP cyclohydrolase	Symbols: AT-IE, HISN2 | AT-IE; phosphoribosyl-AMP cyclohydrolase/ phosphoribosyl-ATP diphosphatase | chr1:11434108-11436607 REVERSE
87	Lj1A1084T69	28.8082	48.5351	42.9613	PS.lightreaction.photosystem II.PSII polypeptide subunits	thylakoid lumenal 20 kDa protein | chr3:20984752-20986131 FORWARD
88	Lj1A1084T71	12.8023	5.69328	7.67067	RNA.regulation of transcription.bZIP transcription factor family	Symbols: BZIP17 | BZIP17; DNA binding / transcription activator/ transcription factor | chr2:17087620-17090424 REVERSE
89	Lj1A1086T45	0.987319	1.99276	3.49485	cell.cycle	Symbols: CYC1BAT, CYCB1;2 | CYC1BAT; cyclin-dependent protein kinase regulator | chr5:1859279-1861649 REVERSE
90	Lj1A1088T17	0.558787	0.171094	0.544301	hormone metabolism.auxin.signal transduction	Symbols: PIN1, ATPIN1 | PIN1 (PIN-FORMED 1); transporter | chr1:27659673-27663178 FORWARD
91	Lj1A1089T59	7.63026	4.05129	4.14926	RNA.regulation of transcription.bHLH,Basic Helix-Loop-Helix family	basic helix-loop-helix (bHLH) family protein | chr2:17143294-17144949 FORWARD
92	Lj1A1092G18	2.8462	3.99724	4.2784	nucleotide metabolism.salvage.NUDIX hydrolases	Symbols: atnudt16 | atnudt16 (Arabidopsis thaliana Nudix hydrolase homolog 16); hydrolase | chr3:4004512-4006198 FORWARD
93	Lj1A1093G56	174.253	333.87	240.509	N-metabolism.ammonia metabolism.glutamate synthase.ferredoxin dependent	Symbols: GLU1, GLS1, GLUS, FD-GOGAT | GLU1 (GLUTAMATE SYNTHASE 1); glutamate synthase (ferredoxin) | chr5:1130031-1138438 FORWARD
94	Lj1A1095T29	14.6076	17.7779	22.0669	not assigned.no ontology	nucleolar essential protein-related | chr3:21092268-21094297 FORWARD
95	Lj1A1096T58	7.13957	13.5392	11.0773	stress.biotic.PR-proteins	disease resistance protein (CC-NBS-LRR class), putative | chr1:23185912-23188593 FORWARD
96	Lj1A1096T60	260.629	67.5827	26.8714	not assigned.no ontology	haloacid dehalogenase-like hydrolase family protein | chr2:17200659-17202618 REVERSE
97	Lj1A1097G36	1.42854	3.56908	1.87313	stress.biotic	Symbols: RPS2 | RPS2 (RESISTANT TO P. SYRINGAE 2); protein binding | chr4:13224338-13227872 FORWARD
98	Lj1A1098T77	187.649	45.9562	14.0119	not assigned.no ontology	haloacid dehalogenase-like hydrolase family protein | chr2:17200659-17202618 REVERSE
99	Lj1A1099G43	6.73857	10.3609	9.38649	secondary metabolism.N misc.alkaloid-like	strictosidine synthase family protein | chr2:17210428-17212959 REVERSE
100	Lj1A1099T49	13.0029	47.0367	66.4476	secondary metabolism.N misc.alkaloid-like	strictosidine synthase family protein | chr3:21101457-21103293 REVERSE
101	Lj1A109G43	69.4748	57.5465	43.6897	not assigned.unknown	FUNCTIONS IN: molecular_function unknown; INVOLVED IN: biological_process unknown; LOCATED IN: mitochondrion; CONTAINS InterPro DOMAIN/s: Streptomyces cyclase/dehydrase (InterPro:IPR005031); BEST Arabidopsis thaliana protein match is: unknown protein (TAIR:AT4G01650.2); Has 578 Blast hits to 324 proteins in 67 species: Archae - 1; Bacteria - 248; Metazoa - 1; Fungi - 0; Plants - 59; Viruses - 0; …
102	Lj1A109T39	15.701	21.9746	27.628	not assigned.unknown	unknown protein | chr1:3101671-3102925 REVERSE
103	Lj1A109T41	1.48024	2.95491	3.36538	DNA.synthesis/chromatin structure	Symbols: RECQL4B, ATRECQ4B | ATRECQ4B (ARABIDOPSIS RECQ HELICASE L4B); ATP binding / ATP-dependent helicase/ DNA helicase/ catalytic/ helicase/ nucleic acid binding / nucleotide binding | chr1:22430847-22438877 REVERSE
104	Lj1A109T45	5.14776	1.4161	1.63442	misc.cytochrome P450	Symbols: CYP714A2 | CYP714A2; electron carrier/ heme binding / iron ion binding / monooxygenase/ oxygen binding | chr5:8563809-8566812 REVERSE
105	Lj1A1103G57	15.9259	9.78553	10.2067	not assigned.unknown	unknown protein | chr3:3167951-3170931 REVERSE
106	Lj1A1104G73	0.17735	0.445407	0.584723	DNA.synthesis/chromatin structure	binding | chr3:21114798-21121051 REVERSE
107	Lj1A1105T22	3.83403	8.98744	7.78458	amino acid metabolism.degradation.glutamate family.arginine	Symbols: P5CR, AT-P5R, AT-P5C1, EMB2772 | P5CR (PYRROLINE-5- CARBOXYLATE (P5C) REDUCTASE); pyrroline-5-carboxylate reductase | chr5:4785960-4787839 REVERSE
108	Lj1A1107T59	93.6985	49.9643	54.6818	not assigned.no ontology	FUNCTIONS IN: molecular_function unknown; INVOLVED IN: biological_process unknown; LOCATED IN: cellular_component unknown; EXPRESSED IN: 23 plant structures; EXPRESSED DURING: 13 growth stages; CONTAINS InterPro DOMAIN/s: Cellular retinaldehyde-binding/triple function, C-terminal (InterPro:IPR001251); BEST Arabidopsis thaliana protein match is: Rho-GTPase-activating protein-related (TAIR:AT4G3575…
109	Lj1A1107T62	18.0002	12.8445	16.8101	hormone metabolism.cytokinin.synthesis-degradation	Symbols: UGT85A1, ATUGT85A1 | UGT85A1; UDP-glycosyltransferase/ cis-zeatin O-beta-D-glucosyltransferase/ glucuronosyltransferase/ trans-zeatin O-beta-D-glucosyltransferase/ transferase, transferring glycosyl groups / transferase, transferring hexosyl groups | chr1:7903660-7906673 REVERSE
110	Lj1A1108T71	5.63243	3.85399	4.53879	misc.UDP glucosyl and glucoronyl transferases	Symbols: AtUGT85A3 | AtUGT85A3 (UDP-glucosyl transferase 85A3); glucuronosyltransferase/ transcription factor/ transferase, transferring glycosyl groups | chr1:7900387-7902332 REVERSE
111	Lj1A1108T73	53.719	32.9335	51.1509	hormone metabolism.cytokinin.synthesis-degradation	Symbols: UGT85A1, ATUGT85A1 | UGT85A1; UDP-glycosyltransferase/ cis-zeatin O-beta-D-glucosyltransferase/ glucuronosyltransferase/ trans-zeatin O-beta-D-glucosyltransferase/ transferase, transferring glycosyl groups / transferase, transferring hexosyl groups | chr1:7903660-7906673 REVERSE
112	Lj1A1108T74	5.30216	2.38998	8.09817	misc.UDP glucosyl and glucoronyl transferases	Symbols: AtUGT85A2 | AtUGT85A2 (UDP-glucosyl transferase 85A2); UDP-glycosyltransferase/ glucuronosyltransferase/ transferase, transferring glycosyl groups | chr1:7894858-7897591 REVERSE
113	Lj1A110G7	214.861	56.6045	54.578	misc.cytochrome P450	Symbols: CYP714A1 | CYP714A1; electron carrier/ heme binding / iron ion binding / monooxygenase/ oxygen binding | chr5:8567581-8570358 REVERSE
114	Lj1A1110G67	46.0038	29.7363	33.7836	misc.UDP glucosyl and glucoronyl transferases	Symbols: AtUGT85A3 | AtUGT85A3 (UDP-glucosyl transferase 85A3); glucuronosyltransferase/ transcription factor/ transferase, transferring glycosyl groups | chr1:7900387-7902332 REVERSE
115	Lj1A1110G70	2.91269	0.868854	0.846529	hormone metabolism.cytokinin.synthesis-degradation	Symbols: UGT85A1, ATUGT85A1 | UGT85A1; UDP-glycosyltransferase/ cis-zeatin O-beta-D-glucosyltransferase/ glucuronosyltransferase/ trans-zeatin O-beta-D-glucosyltransferase/ transferase, transferring glycosyl groups / transferase, transferring hexosyl groups | chr1:7903660-7906673 REVERSE
116	Lj1A1111T40	35.3416	22.9761	25.8044	misc.UDP glucosyl and glucoronyl transferases	Symbols: AtUGT85A3 | AtUGT85A3 (UDP-glucosyl transferase 85A3); glucuronosyltransferase/ transcription factor/ transferase, transferring glycosyl groups | chr1:7900387-7902332 REVERSE
117	Lj1A1112T33	33.6024	11.4335	9.13563	hormone metabolism.cytokinin.synthesis-degradation	Symbols: UGT85A1, ATUGT85A1 | UGT85A1; UDP-glycosyltransferase/ cis-zeatin O-beta-D-glucosyltransferase/ glucuronosyltransferase/ trans-zeatin O-beta-D-glucosyltransferase/ transferase, transferring glycosyl groups / transferase, transferring hexosyl groups | chr1:7903660-7906673 REVERSE
118	Lj1A1115G88	0.412316	0.940457	0.777222	not assigned.no ontology.pentatricopeptide (PPR) repeat-containing protein	Symbols: DOT4 | DOT4 (DEFECTIVELY ORGANIZED TRIBUTARIES 4) | chr4:10304850-10307570 FORWARD
119	Lj1A1115G91	3.46035	2.23642	2.6252	stress.abiotic.drought/salt	dehydration-responsive protein-related | chr3:3157608-3160188 FORWARD
120	Lj1A1118T29	2.24572	6.5967	5.07374	not assigned.unknown	GTP binding | chr3:21163545-21166030 REVERSE
121	Lj1A1118T30	2.31379	9.46294	7.5913	not assigned.unknown	GTP binding | chr3:21163545-21166030 REVERSE
122	Lj1A1119G59	0.147018	0.547167	0.401324	#N/A	#N/A
123	Lj1A1122G39	9.55984	21.4067	20.4458	protein.synthesis.release	peptide chain release factor, putative | chr3:21166403-21168376 FORWARD
124	Lj1A1122T44	17.8644	11.7025	14.4355	protein.glycosylation	Symbols: GPT | GPT (UDP-GLCNAC%3ADOLICHOL+PHOSPHATE+GLCNAC-1-P+TRANSFERASE); UDP-N-acetylglucosamine-dolichyl-phosphate N-acetylglucosaminephosphotransferase | chr2:17301695-17304211 FORWARD
125	Lj1A1122T47	3.27994	0.86612	0.972438	not assigned.no ontology.DC1 domain containing protein	DC1 domain-containing protein / UV-B light-insensitive protein, putative | chr5:24137412-24139367 FORWARD
126	Lj1A1123G21	23.9678	24.4305	34.9277	not assigned.unknown	unknown protein | chr3:21193780-21195716 FORWARD
127	Lj1A1125T61	23.8334	5.1463	6.3257	lipid metabolism.glyceral metabolism.Glycerol-3-phosphate dehydrogenase (NAD+)	Symbols: GPDHC1 | GPDHC1; NAD or NADH binding / glycerol-3-phosphate dehydrogenase (NAD+) | chr2:17326170-17328902 FORWARD
128	Lj1A1125T62	188.797	89.2687	120.669	signalling.calcium	calcium-binding EF hand family protein | chr3:3186321-3188301 FORWARD
129	Lj1A112T58	233.437	35.4459	32.6176	signalling.light	Symbols: RPT2 | RPT2 (ROOT PHOTOTROPISM 2); protein binding | chr2:13002742-13005600 REVERSE
130	Lj1A112T62	346.263	470.39	560.406	protein.synthesis.ribosomal protein.eukaryotic.60S subunit.L10	60S ribosomal protein L10 (RPL10B) | chr1:9321650-9322965 FORWARD
131	Lj1A1130G57	0.929577	0.43872	0.48971	stress.biotic.PR-proteins	disease resistance protein (NBS-LRR class), putative | chr4:13633953-13636712 REVERSE
132	Lj1A1134T62	34.3526	46.0306	52.8891	RNA.processing.RNA helicase	DEAD box RNA helicase, putative | chr2:17704832-17708947 FORWARD
133	Lj1A1135T84	3.35917	0.247035	0.707992	not assigned.no ontology	esterase/lipase/thioesterase family protein | chr3:1033768-1034906 FORWARD
134	Lj1A1135T85	7.76647	3.89205	4.30983	RNA.processing.splicing	Symbols: SCL30A | SCL30a; RNA binding / nucleic acid binding / nucleotide binding | chr3:4429298-4432159 REVERSE
135	Lj1A1136T62	35.8903	47.0457	47.6713	not assigned.unknown	FMN binding | chr3:999467-1002484 REVERSE
136	Lj1A1137G86	1.73478	3.6617	3.02523	misc.beta 1,3 glucan hydrolases.glucan endo-1,3-beta-glucosidase	glycosyl hydrolase family 17 protein | chr1:24054173-24056414 REVERSE
137	Lj1A1137T81	37.0782	111.15	93.2238	not assigned.unknown	Symbols: NDF2 | NDF2 (NDH-DEPENDENT CYCLIC ELECTRON FLOW 1); carbohydrate binding / catalytic | chr1:24057439-24059561 FORWARD
138	Lj1A1139G46	153.657	531.976	836.37	not assigned.no ontology.hydroxyproline rich proteins	hydroxyproline-rich glycoprotein family protein | chr2:16303403-16305629 FORWARD
139	Lj1A113G50	27.3976	37.1302	40.0219	protein.degradation.ubiquitin.proteasom	Symbols: RPT3 | RPT3 (REGULATORY PARTICLE TRIPLE-A ATPASE 3); ATPase | chr5:23569062-23571340 FORWARD
140	Lj1A113T55	416.167	178.969	204.207	protein.degradation.ubiquitin.E2	Symbols: UBC28 | ubiquitin-conjugating enzyme, putative | chr1:23833563-23835536 FORWARD
141	Lj1A1140T41	5902.38	3527.12	3181.11	PS.lightreaction.photosystem I.PSI polypeptide subunits	Symbols: PSAF | PSAF (photosystem I subunit F) | chr1:11214824-11216037 REVERSE
142	Lj1A1140T42	93.0645	44.8711	62.6465	transport.Major Intrinsic Proteins.SIP	Symbols: SIP1;2, SIP1B | SIP1;2; water channel | chr5:6055028-6056700 REVERSE
143	Lj1A1141T74	80.7208	114.748	132.172	RNA.regulation of transcription.AS2,Lateral Organ Boundaries Gene Family	Symbols: LBD4 | LBD4 (LOB DOMAIN-CONTAINING PROTEIN 4) | chr1:11213017-11214382 FORWARD
144	Lj1A1142T62	20.7788	33.196	41.1742	protein.targeting.secretory pathway.unspecified	Symbols: SEC22, ATSEC22 | SEC22; transporter | chr1:4010779-4013125 FORWARD
145	Lj1A1142T64	31.6722	26.4166	32.5393	protein.degradation.ubiquitin.E3.RING	zinc finger (C3HC4-type RING finger) family protein | chr4:10699238-10701452 REVERSE
146	Lj1A1143G31	39.3479	27.4549	26.9919	cell.vesicle transport	Symbols: ATVAMP726, VAMP726 | ATVAMP726 | chr1:1334760-1336070 FORWARD
147	Lj1A1143T39	71.876	48.2049	56.9125	protein.degradation.ubiquitin.E3.RING	protein binding / zinc ion binding | chr3:4121883-4123508 REVERSE
148	Lj1A1144T48	34.1299	87.9961	79.8701	minor CHO metabolism.myo-inositol.inositol phosphatase	Symbols: IMPL1 | IMPL1 (MYO-INOSITOL MONOPHOSPHATASE LIKE 1); 3'(2'),5'-bisphosphate nucleotidase/ inositol or phosphatidylinositol phosphatase/ inositol-1(or 4)-monophosphatase | chr1:11144772-11146930 FORWARD
149	Lj1A1144T49	23.0722	13.37	20.4756	not assigned.unknown	catalytic | chr5:18172471-18176207 FORWARD
150	Lj1A1145T21	65.1229	66.6908	89.9087	protein.degradation	Symbols: PAB1 | PAB1 (PROTEASOME SUBUNIT PAB1); endopeptidase/ peptidase/ threonine-type endopeptidase | chr1:5622786-5625643 FORWARD
151	Lj1A1145T22	39.536	69.2154	82.2004	misc.glutathione S transferases	FUNCTIONS IN: molecular_function unknown; INVOLVED IN: response to cadmium ion; LOCATED IN: chloroplast; EXPRESSED IN: 23 plant structures; EXPRESSED DURING: 13 growth stages; CONTAINS InterPro DOMAIN/s: Glutathione S-transferase, predicted (InterPro:IPR016639), Glutathione S-transferase, C-terminal-like (InterPro:IPR010987), Glutathione S-transferase/chloride channel, C-terminal (InterPro:IPR017…
152	Lj1A1146G59	8.01999	6.32637	6.96457	cell.division	Symbols: GRL, NAP1, NAPP | GRL (GNARLED); transcription activator | chr2:14795715-14803850 REVERSE
153	Lj1A114T68	32.0762	24.9132	78.6746	secondary metabolism.phenylpropanoids.lignin biosynthesis.C4H	Symbols: ATC4H, C4H, CYP73A5 | C4H (CINNAMATE-4-HYDROXYLASE); trans-cinnamate 4-monooxygenase | chr2:12993663-12995770 REVERSE
154	Lj1A1150T110	25.8355	38.5342	36.0623	not assigned.no ontology	molybdenum cofactor sulfurase family protein | chr1:11000883-11002936 FORWARD
155	Lj1A1150T111	19.4743	53.2864	47.8708	PS.calvin cyle.rubisco interacting	Symbols: PTAC14 | PTAC14 (PLASTID TRANSCRIPTIONALLY ACTIVE14) | chr4:10878887-10881945 FORWARD
156	Lj1A1151T81	39.0087	31.4977	33.0161	RNA.processing	SWAP (Suppressor-of-White-APricot)/surp domain-containing protein / ubiquitin family protein | chr1:5027662-5030792 FORWARD
157	Lj1A1152G38	97.4882	168.676	140.341	not assigned.unknown	unknown protein | chr5:18013149-18015403 FORWARD
158	Lj1A1152T39	20.3429	11.7981	13.6742	DNA.repair	methyladenine glycosylase family protein | chr5:18024215-18025991 REVERSE
159	Lj1A1154T38	19.7596	6.99774	13.0951	nucleotide metabolism.synthesis.pyrimidine.CTP synthetase	CTP synthase, putative / UTP--ammonia ligase, putative | chr1:10944913-10949458 REVERSE
160	Lj1A1155G51	31.1922	19.5539	17.0298	misc.gluco-, galacto- and mannosidases.alpha-galactosidase	alpha-glucosidase 1 (AGLU1) | chr5:3776814-3780146 FORWARD
161	Lj1A1156G45	25.5622	90.2433	124.167	cell wall.precursor synthesis.MUR4	Symbols: HSR8, MUR4, UXE1 | MUR4 (MURUS 4); UDP-arabinose 4-epimerase/ catalytic | chr1:10854549-10858244 FORWARD
162	Lj1A1156T44	48.5495	70.741	78.3811	cell.vesicle transport	coatomer protein epsilon subunit family protein / COPE family protein | chr1:10858298-10860261 REVERSE
163	Lj1A1157G77	10.923	19.9411	21.7916	protein.postranslational modification	protein kinase, putative | chr3:8338900-8343632 FORWARD
164	Lj1A1159G88	9.92805	5.99612	5.91561	protein.degradation.ubiquitin.E3.SCF.FBOX	F-box family protein | chr1:2771633-2773047 FORWARD
165	Lj1A1159T92	17.1203	6.51359	7.64484	misc.nitrilases, *nitrile lyases, berberine bridge enzymes, reticuline oxidases, troponine reductases	FAD-binding domain-containing protein | chr4:11157916-11159535 FORWARD
166	Lj1A1161T61	0.689146	1.67736	1.457	protein.postranslational modification	catalytic/ protein serine/threonine phosphatase | chr2:14658684-14660305 FORWARD
167	Lj1A1161T63	2.79329	3.99117	4.18218	RNA.processing.siRNA methyltransferase	Symbols: HEN1, CRM2 | HEN1 (HUA ENHANCER 1); RNA methyltransferase | chr4:11186084-11190691 REVERSE
168	Lj1A1161T64	63.2501	85.937	88.9299	not assigned.unknown	GTP binding | chr1:10831673-10835538 REVERSE
169	Lj1A1162G46	18.3559	20.7357	25.0031	DNA.repair	Symbols: DRT111 | DRT111; nucleic acid binding / nucleotide binding | chr1:10790022-10792575 FORWARD
170	Lj1A1162T42	9.78855	5.84236	4.39384	RNA.regulation of transcription.HB,Homeobox transcription factor family	Symbols: PHB, ATHB14, ATHB-14, PHB-1D | PHB (PHABULOSA); DNA binding / transcription factor | chr2:14639323-14644273 REVERSE
171	Lj1A1162T43	54.0633	30.6467	40.6269	OPP.electron transfer	Symbols: ATRFNR1 | ATRFNR1 (ROOT FNR 1); FAD binding / NADP or NADPH binding / electron carrier/ ferredoxin-NADP+ reductase/ oxidoreductase | chr4:2738715-2740655 REVERSE
172	Lj1A1164G82	1.60699	3.38681	2.96735	not assigned.no ontology.proline rich family	proline-rich family protein | chr2:14612586-14615733 REVERSE
173	Lj1A1168T69	104.569	66.2456	71.1888	stress.abiotic.drought/salt	Symbols: ERD4 | ERD4 (early-responsive to dehydration 4) | chr1:10715665-10718997 FORWARD
174	Lj1A1169G69	22.7041	11.9546	14.2682	RNA.regulation of transcription.ARF, Auxin Response Factor family	Symbols: ARF8, ATARF8 | ARF8 (AUXIN RESPONSE FACTOR 8); transcription factor | chr5:14630028-14634387 FORWARD
175	Lj1A1170G26	85.4645	27.6158	29.0891	transporter.sugars	Symbols: ATINT2, INT2 | INT2 (INOSITOL TRANSPORTER 2); carbohydrate transmembrane transporter/ sugar:hydrogen symporter | chr1:10632821-10635471 REVERSE
176	Lj1A1174T75	2.31689	1.04153	1.32003	not assigned.no ontology	Symbols: AtRLP51 | AtRLP51 (Receptor Like Protein 51); protein binding | chr4:10308163-10309458 REVERSE
177	Lj1A1175G48	14.3744	19.6681	24.9251	signalling.G-proteins	Symbols: AtRABA1c | AtRABA1c (Arabidopsis Rab GTPase homolog A1c); GTP binding | chr5:18559116-18560842 FORWARD
178	Lj1A1175T52	4.45971	1.35473	4.06164	RNA.regulation of transcription.WRKY domain transcription factor family	Symbols: WRKY65, ATWRKY65 | WRKY65; transcription factor | chr1:10236367-10237467 FORWARD
179	Lj1A1175T55	98.3799	350.538	328.98	signalling.light	binding / catalytic/ transcription repressor | chr4:10322438-10325770 REVERSE
180	Lj1A1177G101	12.853	6.55391	8.61177	development.unspecified	Symbols: CAD1 | CAD1 (constitutively activated cell death 1) | chr1:10379020-10382123 REVERSE
181	Lj1A1177T89	2.31048	2.63927	2.03728	transport.Major Intrinsic Proteins.NIP	Symbols: NIP1;2, NLM2 | NIP1;2 (NOD26-LIKE INTRINSIC PROTEIN 1;2); arsenite transmembrane transporter/ water channel | chr4:10366059-10368381 FORWARD
182	Lj1A1180G72	30.1769	13.9498	13.1414	RNA.regulation of transcription.Global transcription factor group	DNA-binding bromodomain-containing protein | chr5:18884309-18886939 REVERSE
183	Lj1A1181G98	1.49324	0.115329	0.325996	secondary metabolism.flavonoids.flavonols	Symbols: SRG1, ATSRG1 | SRG1 (SENESCENCE-RELATED GENE 1); oxidoreductase, acting on diphenols and related substances as donors, oxygen as acceptor / oxidoreductase, acting on paired donors, with incorporation or reduction of molecular oxygen, 2-oxoglutarate as one donor, and inc | chr1:5820206-5822013 FORWARD
184	Lj1A1181T108	9.18592	2.30009	2.58993	secondary metabolism.flavonoids.flavonols	Symbols: SRG1, ATSRG1 | SRG1 (SENESCENCE-RELATED GENE 1); oxidoreductase, acting on diphenols and related substances as donors, oxygen as acceptor / oxidoreductase, acting on paired donors, with incorporation or reduction of molecular oxygen, 2-oxoglutarate as one donor, and inc | chr1:5820206-5822013 FORWARD
185	Lj1A1181T113	312.373	220.513	321.861	protein.synthesis.ribosomal protein.eukaryotic.60S subunit.L32	60S ribosomal protein L32 (RPL32A) | chr4:10035485-10036541 REVERSE
186	Lj1A1182G77	33.7313	16.2414	17.7503	misc.acid and other phosphatases	NLI interacting factor (NIF) family protein | chr5:18825103-18829221 FORWARD
187	Lj1A1182G81	7.44891	11.2366	11.8681	signalling.light	Symbols: PHYE | PHYE (PHYTOCHROME DEFECTIVE E); G-protein coupled photoreceptor/ protein histidine kinase/ signal transducer | chr4:10042137-10046082 REVERSE
188	Lj1A1183G65	6.69141	9.66005	11.5166	not assigned.unknown	unknown protein | chr1:10437657-10440786 FORWARD
189	Lj1A1183G70	12.4735	11.0661	9.36552	not assigned.unknown	FUNCTIONS IN: molecular_function unknown; INVOLVED IN: biological_process unknown; LOCATED IN: endomembrane system; EXPRESSED IN: 23 plant structures; EXPRESSED DURING: 13 growth stages; CONTAINS InterPro DOMAIN/s: Oligosaccharide biosynthesis protein Alg14 like (InterPro:IPR013969); Has 453 Blast hits to 453 proteins in 176 species: Archae - 4; Bacteria - 199; Metazoa - 76; Fungi - 83; Plants - …
190	Lj1A1183T67	38.0993	28.2792	28.7222	not assigned.no ontology	dehydratase family | chr1:10435374-10437506 REVERSE
191	Lj1A1183T69	23.1987	9.03752	11.7927	transport.nucleotides	purine permease family protein | chr4:10078768-10080109 FORWARD
192	Lj1A1183T70	22.6197	12.1527	15.8378	not assigned.unknown	FUNCTIONS IN: molecular_function unknown; INVOLVED IN: biological_process unknown; LOCATED IN: Golgi apparatus, plasma membrane; EXPRESSED IN: 23 plant structures; EXPRESSED DURING: 12 growth stages; BEST Arabidopsis thaliana protein match is: methyltransferase (TAIR:AT5G40830.2); Has 127 Blast hits to 127 proteins in 12 species: Archae - 0; Bacteria - 0; Metazoa - 0; Fungi - 0; Plants - 127; Vir…
193	Lj1A1184T81	2157.46	626.786	510.424	PS.lightreaction.photosystem II.LHC-II	Symbols: CAB1, AB140, CAB140, LHCB1.3 | CAB1 (CHLOROPHYLL A/B BINDING PROTEIN 1); chlorophyll binding | chr1:10478005-10479048 FORWARD
194	Lj1A1185G61	5.23253	6.5886	7.06266	RNA.regulation of transcription.unclassified	N-acetylglucosaminyl-phosphatidylinositol de-N-acetylase-related | chr3:21527640-21529905 FORWARD
195	Lj1A1185G63	0.91599	1.77195	2.17362	DNA.synthesis/chromatin structure	Symbols: MCM3 | DNA replication licensing factor, putative | chr5:18769697-18773658 REVERSE
196	Lj1A1185T62	170.524	254.147	235.066	not assigned.unknown	unknown protein | chr3:11248672-11249491 REVERSE
197	Lj1A1186G50	36.567	69.9006	74.4308	amino acid metabolism.degradation.glutamate family.arginine	Symbols: UREG, PSKF109 | UREG (UREASE ACCESSORY PROTEIN G); ATP binding / metal ion binding / nickel ion binding / nucleotide binding | chr2:14530735-14532505 REVERSE
198	Lj1A1186G52	361.946	379.324	459.303	protein.synthesis.ribosomal protein.eukaryotic.60S subunit.L18A	60S ribosomal protein L18A (RPL18aB) | chr2:14532708-14534239 REVERSE
199	Lj1A1186T63	173.839	272.179	317.134	protein.synthesis.ribosomal protein.eukaryotic.40S subunit.S14	40S ribosomal protein S14 (RPS14C) | chr3:19503223-19504973 FORWARD
200	Lj1A1187G43	7.98183	1.08881	1.19419	not assigned.unknown	unknown protein | chr5:18738749-18742011 FORWARD
201	Lj1A1189T62	19.7279	21.2844	22.7569	RNA.regulation of transcription.putative transcription regulator	transcriptional regulator family protein | chr1:10210520-10212722 REVERSE
202	Lj1A1192G63	1.5151	0.997696	0.835472	RNA.regulation of transcription.G2-like transcription factor family, GARP	DNA binding / transcription factor | chr2:16043960-16045992 REVERSE
203	Lj1A1192G65	0.361533	9.12567	8.44831	protein.degradation.cysteine protease	Symbols: XBCP3 | XBCP3 (xylem bark cysteine peptidase 3); cysteine-type endopeptidase/ cysteine-type peptidase | chr1:3201799-3204150 FORWARD
204	Lj1A1192T66	7.5334	3.95695	4.07952	cell.organisation	Symbols: WAVE2, ATSCAR3, SCAR3 | WAVE2 | chr1:10190352-10194900 REVERSE
205	Lj1A1193G75	12.5767	23.2131	21.6288	not assigned.no ontology	unknown protein | chr1:10174281-10178427 FORWARD
206	Lj1A1193T84	1.168	0.783914	0.43402	not assigned.unknown	binding | chr2:11729826-11733210 REVERSE
207	Lj1A1194G80	4.92455	0.382839	0.974095	protein.degradation.cysteine protease	cysteine proteinase, putative | chr3:18293347-18294577 REVERSE
208	Lj1A1196T40	218.686	285.717	262.19	tetrapyrrole synthesis.magnesium chelatase	Symbols: CHLI1, CH42, CH-42, CHL11, CHLI-1 | CHLI1; ATPase/ magnesium chelatase | chr4:10201672-10203469 REVERSE
209	Lj1A1196T41	1.77916	1.04549	1.21996	not assigned.unknown	unknown protein | chr4:10203598-10208197 FORWARD
210	Lj1A1197T76	8.45726	2.14986	2.53134	signalling.calcium	sodium/calcium exchanger family protein / calcium-binding EF hand family protein | chr1:19844632-19847836 FORWARD
211	Lj1A1197T80	13.428	8.29058	9.42933	RNA.regulation of transcription.Orphan family	D-Tyr-tRNA(Tyr) deacylase family protein | chr4:10195537-10196796 REVERSE
212	Lj1A1199T44	78.3831	82.9911	90.1653	not assigned.unknown	unknown protein | chr5:18662846-18664874 REVERSE
213	Lj1A1199T46	35.8436	55.8951	56.5916	not assigned.unknown	Symbols: VOZ1, ATVOZ1 | VOZ1 (VASCULAR PLANT ONE ZINC FINGER PROTEIN); transcription activator | chr1:10029150-10031990 FORWARD
214	Lj1A11T70	43.6168	64.1784	55.3725	not assigned.unknown	FUNCTIONS IN: molecular_function unknown; INVOLVED IN: biological_process unknown; LOCATED IN: chloroplast; EXPRESSED IN: 22 plant structures; EXPRESSED DURING: 13 growth stages; CONTAINS InterPro DOMAIN/s: Streptomyces cyclase/dehydrase (InterPro:IPR005031); BEST Arabidopsis thaliana protein match is: unknown protein (TAIR:AT4G01883.1); Has 350 Blast hits to 350 proteins in 105 species: Archae -…
215	Lj1A11T73	17.4754	21.6538	21.232	not assigned.unknown	unknown protein | chr1:3532424-3535131 FORWARD
216	Lj1A1200G67	5.9896	21.0517	23.1504	not assigned.unknown	FUNCTIONS IN: molecular_function unknown; INVOLVED IN: biological_process unknown; LOCATED IN: cellular_component unknown; EXPRESSED IN: 23 plant structures; EXPRESSED DURING: 13 growth stages; CONTAINS InterPro DOMAIN/s: Optic atrophy 3-like (InterPro:IPR010754); BEST Arabidopsis thaliana protein match is: unknown protein (TAIR:AT3G58150.1); Has 279 Blast hits to 279 proteins in 116 species: Arc…
217	Lj1A1200G68	0.626572	0.499598	1.29331	development.unspecified	Symbols: ANAC073, SND2 | ANAC073 (ARABIDOPSIS NAC DOMAIN CONTAINING PROTEIN 73); transcription activator/ transcription factor | chr4:14082660-14084266 FORWARD
218	Lj1A1201T79	499.842	689.948	588.597	major CHO metabolism.degradation.starch.transporter	Symbols: APE2, TPT | APE2 (ACCLIMATION OF PHOTOSYNTHESIS TO ENVIRONMENT 2); antiporter/ triose-phosphate transmembrane transporter | chr5:18697250-18700656 FORWARD
219	Lj1A1201T82	0.955009	0.643767	0.683186	signalling.receptor kinases.leucine rich repeat XI	Symbols: HSL1 | HSL1 (HAESA-Like 1); ATP binding / kinase/ protein serine/threonine kinase | chr1:9996824-10000447 FORWARD
220	Lj1A1202G61	19.6968	11.8192	11.4952	protein.degradation.ubiquitin.E3.RING	Symbols: ATRING1A, RING1A | RING1A (RING 1A); protein binding / zinc ion binding | chr5:17835849-17839254 REVERSE
221	Lj1A1204T32	50.9918	59.6042	69.9336	protein.synthesis.initiation	eukaryotic translation initiation factor 3 subunit 7, putative / eIF-3 zeta, putative / eIF3d, putative | chr4:11216931-11219337 FORWARD
222	Lj1A1204T34	36.4266	2.44835	2.12942	not assigned.unknown	unknown protein | chr4:15676404-15677973 FORWARD
223	Lj1A1206G64	15.7631	18.8132	21.8911	nucleotide metabolism.degradation	Symbols: ATALN | ATALN (Arabidopsis allantoinase); allantoinase/ hydrolase | chr4:2522034-2525280 REVERSE
224	Lj1A1206T62	7.84258	3.80583	5.01591	cell wall.precursor synthesis.KDO pathway.CMP-KDO Synthetase	cytidylyltransferase family | chr1:19745046-19747245 REVERSE
225	Lj1A1206T65	55.7844	17.7236	18.6044	glycolysis.unclear/dually targeted.phosphoglycerate mutase	phosphoglycerate/bisphosphoglycerate mutase family protein | chr5:7517591-7520253 REVERSE
226	Lj1A1206T68	2.10103	1.10417	1.08719	RNA.regulation of transcription.putative transcription regulator	pentatricopeptide (PPR) repeat-containing protein | chr2:8926033-8927844 FORWARD
227	Lj1A1206T69	35.4011	25.1409	25.8087	redox.thioredoxin	thioredoxin family protein | chr4:2517666-2519977 REVERSE
228	Lj1A1207G80	139.997	156.76	186.101	not assigned.unknown	protein binding / structural molecule | chr2:8942763-8945244 REVERSE
229	Lj1A1207T79	56.2623	68.867	94.5776	not assigned.unknown	FUNCTIONS IN: molecular_function unknown; INVOLVED IN: response to wounding; LOCATED IN: cellular_component unknown; EXPRESSED IN: male gametophyte, pollen tube; EXPRESSED DURING: L mature pollen stage; CONTAINS InterPro DOMAIN/s: Cystathionine beta-synthase, core (InterPro:IPR000644); BEST Arabidopsis thaliana protein match is: CBS domain-containing protein (TAIR:AT4G27460.1); Has 79 Blast hits …
230	Lj1A1207T84	19.5224	9.23728	9.09515	not assigned.unknown	Symbols: SFR6 | SFR6 (SENSITIVE TO FREEZING 6) | chr4:2497931-2505535 FORWARD
231	Lj1A1209T60	2.21397	1.15687	1.16838	cell.organisation	Symbols: MOR1, GEM1 | MOR1 (MICROTUBULE ORGANIZATION 1); microtubule binding | chr2:14966678-14980606 FORWARD
232	Lj1A1211T69	24.2779	14.2935	14.8354	transport.misc	Symbols: SC3 | SC3 (SECRETORY CARRIER 3); transmembrane transporter | chr1:22585899-22588905 FORWARD
233	Lj1A1211T72	12.3417	18.3124	19.5411	nucleotide metabolism.degradation	Symbols: AHL, ATAHL | AHL (ARABIDOPSIS HAL2-LIKE); 3'(2'),5'-bisphosphate nucleotidase/ inositol or phosphatidylinositol phosphatase | chr5:22085998-22088017 FORWARD
234	Lj1A1212G53	48.0032	6.62764	9.79859	not assigned.unknown	unknown protein | chr1:22593465-22595069 REVERSE
235	Lj1A1212G54	18.4895	11.3145	12.2601	signalling.calcium	calmodulin-binding protein | chr2:8125518-8128620 FORWARD
236	Lj1A1212T59	12.0562	9.0796	8.78447	lipid metabolism.''exotics'' (steroids, squalene etc).sphingolipids	Symbols: SPHK1 | SPHK1 (SPHINGOSINE KINASE 1); D-erythro-sphingosine kinase/ diacylglycerol kinase/ sphinganine kinase | chr4:11454775-11462606 FORWARD
237	Lj1A1213T39	16.3918	29.2312	43.5645	mitochondrial electron transport / ATP synthesis.NADH-DH.type II.external	Symbols: NDB2 | NDB2 (NAD(P)H dehydrogenase B2); FAD binding / disulfide oxidoreductase/ oxidoreductase | chr4:2572621-2576595 FORWARD
238	Lj1A1214T66	46.2592	32.1776	34.4249	transporter.sugars	Symbols: STP1, ATSTP1 | STP1 (SUGAR TRANSPORTER 1); carbohydrate transmembrane transporter/ sugar:hydrogen symporter | chr1:3777328-3780337 FORWARD
239	Lj1A1214T67	6.13153	19.4593	17.4464	nucleotide metabolism.degradation	inositol monophosphatase family protein | chr4:2609142-2611762 FORWARD
240	Lj1A1214T71	7.01945	9.56117	11.3034	transport.unspecified cations	Symbols: ENT3, FUR1, ATENT3 | FUR1 (FUDR RESISTANT 1); nucleoside transmembrane transporter | chr4:2632693-2635000 REVERSE
241	Lj1A1215T59	2.0516	0.682087	0.703023	RNA.regulation of transcription.unclassified	ATP binding / protein binding | chr4:10440102-10443786 REVERSE
242	Lj1A1216T22	42.5441	2.22528	2.28183	not assigned.unknown	unknown protein | chr1:3832623-3834191 FORWARD
243	Lj1A1216T23	27.4118	26	33.4617	protein.degradation.ubiquitin.E3.RING	phosphoinositide binding | chr1:22737543-22739430 FORWARD
244	Lj1A1218T61	4.9294	2.71296	2.95246	signalling.receptor kinases.S-locus glycoprotein like	ATP binding / protein kinase/ protein serine/threonine kinase/ protein tyrosine kinase/ sugar binding | chr4:13666281-13669202 FORWARD
245	Lj1A1218T63	41.9899	24.1663	42.6607	lipid metabolism.''exotics'' (steroids, squalene etc)	quinone reductase family protein | chr4:13661331-13663294 REVERSE
246	Lj1A1221T53	1.40946	0.371376	0.274004	secondary metabolism.isoprenoids.terpenoids	myrcene/ocimene synthase, putative | chr3:9430767-9433844 FORWARD
247	Lj1A1221T57	26.4906	18.0184	17.5136	protein.synthesis.initiation	eukaryotic translation initiation factor-related | chr1:3864153-3866969 REVERSE
248	Lj1A1221T59	5.18968	1.10546	1.10297	protein.degradation.ubiquitin.E3.RING	zinc finger protein-related | chr5:22192499-22194308 REVERSE
249	Lj1A1224G37	45.2242	66.7177	60.3004	not assigned.unknown	Symbols: ATRP1 | ATRP1 (PPDK REGULATORY PROTEIN); phosphoprotein phosphatase/ protein kinase | chr4:11306945-11308742 FORWARD
250	Lj1A1224T38	0.362139	1.60611	1.62385	hormone metabolism.gibberelin.synthesis-degradation	Symbols: ATGA2OX8, GA2OX8 | GA2OX8 (GIBBERELLIN 2-OXIDASE 8); gibberellin 2-beta-dioxygenase | chr4:11302685-11306601 FORWARD
251	Lj1A1226T39	1654.43	2680.71	2421.76	Co-factor and vitamine metabolism.thiamine	Symbols: THI1, TZ, THI4 | THI1; protein homodimerization | chr5:22246592-22248332 FORWARD
252	Lj1A1226T40	3.30226	0.304116	0.412843	transport.amino acids	OST3/OST6 family protein | chr1:22814390-22815430 FORWARD
253	Lj1A1228T72	5.94794	5.14654	3.63044	protein.postranslational modification	galactolipase/ phospholipase | chr1:22856188-22862225 FORWARD
254	Lj1A1229G40	106.852	214.323	210.374	protein.assembly and cofactor ligation	Symbols: ATABC1, LAF6, ATNAP1 | ATABC1 (ATP BINDING CASSETTE PROTEIN 1); ATPase, coupled to transmembrane movement of substances / protein binding / transporter | chr4:2427799-2429850 REVERSE
255	Lj1A1229G41	21.8372	14.2515	13.1738	not assigned.unknown	Symbols: MED21 | MED21 (MEDIATOR 21) | chr4:2431120-2433550 FORWARD
256	Lj1A1229T46	38.4115	70.2687	53.7779	transport.misc	MATE efflux family protein | chr3:7638663-7642205 FORWARD
257	Lj1A1229T47	78.3977	55.1728	53.4471	transport.misc	MATE efflux family protein | chr3:7638663-7642205 FORWARD
258	Lj1A1229T48	180.504	55.4803	74.8549	not assigned.unknown	unknown protein | chr1:22893101-22893976 FORWARD
259	Lj1A1230T61	322.327	93.9157	186.242	misc.peroxidases	Symbols: PRXR1 | PRXR1; electron carrier/ heme binding / peroxidase | chr4:11646174-11648462 REVERSE
260	Lj1A1232G87	449.533	718.723	635.286	PS.photorespiration.glycine cleavage.T subunit	aminomethyltransferase, putative | chr1:4001280-4003442 FORWARD
261	Lj1A1232T101	20.1658	36.1965	41.1164	not assigned.no ontology	2-oxoacid dehydrogenase family protein | chr4:13519811-13523222 REVERSE
262	Lj1A1232T92	21.0041	28.7021	75.9119	S-assimilation.APR	Symbols: APR3, PRH-26, PRH26, ATAPR3 | APR3 (APS REDUCTASE 3); adenylyl-sulfate reductase | chr4:11657008-11659105 REVERSE
263	Lj1A1232T93	6.35069	8.19253	11.0521	not assigned.no ontology	catalytic/ cation binding / hydrolase, hydrolyzing O-glycosyl compounds | chr1:3991040-3993525 REVERSE
264	Lj1A1232T94	4.10134	4.86833	5.57204	DNA.synthesis/chromatin structure	endonuclease/exonuclease/phosphatase family protein | chr1:3985225-3987290 REVERSE
265	Lj1A1233G61	2.67864	4.90806	5.50483	not assigned.no ontology	FUNCTIONS IN: molecular_function unknown; INVOLVED IN: intracellular protein transport; LOCATED IN: endoplasmic reticulum, plasma membrane; EXPRESSED IN: 26 plant structures; EXPRESSED DURING: 13 growth stages; CONTAINS InterPro DOMAIN/s: B-cell receptor-associated 31-like (InterPro:IPR008417); BEST Arabidopsis thaliana protein match is: unknown protein (TAIR:AT1G11905.1); Has 311 Blast hits to 2…
266	Lj1A1234T51	3.46231	2.26356	1.85998	protein.aa activation.leucine-tRNA ligase	Symbols: EMB2369 | EMB2369 (EMBRYO DEFECTIVE 2369); ATP binding / aminoacyl-tRNA ligase/ leucine-tRNA ligase/ nucleotide binding | chr4:2128090-2133150 FORWARD
267	Lj1A1235T90	53.097	278.732	277.327	not assigned.unknown	unknown protein | chr4:2116553-2118597 REVERSE
268	Lj1A1237T44	28.1607	6.80146	12.3623	hormone metabolism.ethylene.synthesis-degradation.1-aminocyclopropane-1-carboxylate oxidase	Symbols: EFE, ACO4, EAT1 | EFE (ETHYLENE-FORMING ENZYME); 1-aminocyclopropane-1-carboxylate oxidase | chr1:1431190-1432858 REVERSE
269	Lj1A1237T46	34.6761	59.4078	53.393	development.unspecified	Symbols: COP1, ATCOP1, DET340, FUS1, EMB168 | COP1 (CONSTITUTIVE PHOTOMORPHOGENIC 1); protein binding / ubiquitin-protein ligase | chr2:13977933-13983535 FORWARD
270	Lj1A1237T47	106.256	506.497	478.731	PS.lightreaction.cyclic electron flow-chlororespiration	Symbols: IM, IM1 | IM (IMMUTANS); alternative oxidase | chr4:11769754-11772516 REVERSE
271	Lj1A1238T58	83.3076	98.0193	108.599	misc.short chain dehydrogenase/reductase (SDR)	Symbols: IBR1, SDRA | IBR1 (INDOLE-3-BUTYRIC ACID RESPONSE 1); binding / catalytic/ oxidoreductase | chr4:2816392-2818365 FORWARD
272	Lj1A1238T59	6.2239	5.70714	4.16138	protein.postranslational modification	Symbols: HT1 | HT1 (high leaf temperature 1); kinase/ protein serine/threonine/tyrosine kinase | chr1:23090243-23091589 FORWARD
273	Lj1A1238T62	19.0347	14.126	14.8816	lipid metabolism.lipid degradation.lysophospholipases.carboxylesterase	Symbols: SOBER1 | SOBER1 (SUPPRESSOR OF AVRBST-ELICITED RESISTANCE 1); carboxylesterase | chr4:11787313-11791055 REVERSE
274	Lj1A123G49	45.7395	69.2038	55.1848	protein.targeting.chloroplast	Symbols: ATTIC110, TIC110 | TIC110 (TRANSLOCON AT THE INNER ENVELOPE MEMBRANE OF CHLOROPLASTS 110) | chr1:2130142-2135665 REVERSE
275	Lj1A1240G33	10.1972	6.41865	8.22813	protein.degradation.ubiquitin.E3.HECT	Symbols: UPL5 | UPL5 (UBIQUITIN PROTEIN LIGASE 5); acid-amino acid ligase/ binding / ubiquitin-protein ligase | chr4:7445362-7449086 FORWARD
276	Lj1A1240T34	73.0393	58.351	69.509	signalling.G-proteins	Rho GDP-dissociation inhibitor family protein | chr3:2513971-2515823 FORWARD
277	Lj1A1241G68	13.7515	43.1869	47.2194	minor CHO metabolism.myo-inositol.inositol phosphatase	Symbols: VTC4 | VTC4; 3'(2'),5'-bisphosphate nucleotidase/ L-galactose-1-phosphate phosphatase/ inositol or phosphatidylinositol phosphatase/ inositol-1(or 4)-monophosphatase | chr3:627512-629845 REVERSE
278	Lj1A1241T70	31.0654	47.4514	35.1298	not assigned.no ontology.armadillo/beta-catenin repeat family protein	binding | chr4:9293543-9295625 REVERSE
279	Lj1A1243G52	14.5829	10.725	10.6185	cell.organisation	Symbols: OBE2 | OBE2 (OBERON2); protein binding / zinc ion binding | chr5:19527837-19530316 REVERSE
280	Lj1A1244T16	31.1885	34.0623	39.8539	not assigned.unknown	unknown protein | chr3:5335225-5336476 FORWARD
281	Lj1A1246T23	24.8201	36.9138	42.7743	not assigned.unknown	FUNCTIONS IN: molecular_function unknown; INVOLVED IN: biological_process unknown; LOCATED IN: cellular_component unknown; EXPRESSED IN: 23 plant structures; EXPRESSED DURING: 13 growth stages; CONTAINS InterPro DOMAIN/s: tRNA (guanine-N1-)-methyltransferase (InterPro:IPR016009), tRNA (guanine-N(1)-)-methyltransferase, metazoa (InterPro:IPR016653), tRNA (guanine-N1-)-methyltransferase, eukaryotic…
282	Lj1A1248G41	0.336504	0.11428	0.110597	protein.degradation.ubiquitin.E3.RING	protein binding / zinc ion binding | chr1:826569-835361 FORWARD
283	Lj1A1249T62	13.0481	41.2865	43.8103	not assigned.no ontology	glycosyl hydrolase family 17 protein | chr4:9646505-9648295 FORWARD
284	Lj1A1250G64	1.90721	0.665874	0.704563	signalling.receptor kinases.S-locus glycoprotein like	ATP binding / protein kinase/ protein serine/threonine kinase/ protein tyrosine kinase/ sugar binding | chr4:13666281-13669202 FORWARD
285	Lj1A125T41	39.2238	47.6066	53.0997	RNA.regulation of transcription.WRKY domain transcription factor family	Symbols: WRKY33, ATWRKY33 | WRKY33; transcription factor | chr2:16108361-16110766 FORWARD
286	Lj1A128T44	1.29395	0.603449	0.799679	protein.postranslational modification	protein kinase family protein | chr5:23655234-23658162 FORWARD
287	Lj1A129G71	4.92516	6.69344	7.56496	protein.degradation.ubiquitin.E1	Symbols: ATUBA1, MOS5 | ATUBA1; ubiquitin activating enzyme/ ubiquitin-protein ligase | chr2:12852372-12857617 REVERSE
288	Lj1A130T36	6.06599	3.43928	4.57197	lipid metabolism.Phospholipid synthesis.phosphatidate cytidylyltransferase	phosphatidate cytidylyltransferase family protein | chr5:23670395-23672877 FORWARD
289	Lj1A130T37	18.6311	2.91648	3.13927	stress.abiotic.unspecified	Symbols: ATBAG4 | ATBAG4 (ARABIDOPSIS THALIANA BCL-2-ASSOCIATED ATHANOGENE 4); protein binding | chr3:19206768-19208310 REVERSE
290	Lj1A130T38	54.297	95.0709	76.8015	glycolysis.cytosolic branch.fructose-2,6-bisphosphatase (Fru2,6BisPase)	Symbols: F2KP, ATF2KP, FKFBP | F2KP (FRUCTOSE-2,6-BISPHOSPHATASE); fructose-2,6-bisphosphate 2-phosphatase | chr1:2178104-2184148 REVERSE
291	Lj1A131T59	8.63902	13.4276	15.2354	signalling.G-proteins	Symbols: RANBP1 | RANBP1 (RAN BINDING PROTEIN 1); protein binding | chr5:23680079-23681798 REVERSE
292	Lj1A131T60	8.7949	4.26096	5.52349	protein.postranslational modification	protein phosphatase 2C, putative / PP2C, putative | chr2:12814410-12816088 FORWARD
293	Lj1A135T18	8.79172	7.53903	4.63377	mitochondrial electron transport / ATP synthesis.NADH-DH.type II.internal matrix	Symbols: NDA2 | NDA2 (ALTERNATIVE NAD(P)H DEHYDROGENASE 2); FAD binding / NADH dehydrogenase/ oxidoreductase | chr2:12793340-12795913 REVERSE
294	Lj1A136T32	1.32046	5.87654	6.09221	lipid metabolism.FA desaturation.omega 3 desaturase	Symbols: FAD8 | FAD8 (FATTY ACID DESATURASE 8); omega-3 fatty acid desaturase | chr5:1664134-1666527 FORWARD
295	Lj1A136T33	27.2946	15.874	16.7705	stress.abiotic.heat	heat shock protein-related | chr2:12776386-12779938 FORWARD
296	Lj1A137T47	266.167	199.15	229.67	cell.cycle.peptidylprolyl isomerase	Symbols: ROC7 | ROC7; peptidyl-prolyl cis-trans isomerase | chr5:23717775-23719765 FORWARD
297	Lj1A137T51	48.7971	81.6042	81.7077	Co-factor and vitamine metabolism	Symbols: PDX1, ATPDX1.3, RSR4, PDX1.3, ATPDX1 | RSR4 (REDUCED SUGAR RESPONSE 4); protein heterodimerization/ protein homodimerization | chr5:172318-173614 REVERSE
298	Lj1A138G69	0.175015	0.0601957	0.075385	transport.ABC transporters and multidrug resistance systems	Symbols: PDR3, ATPDR3 | PDR3 (PLEIOTROPIC DRUG RESISTANCE 3); ATPase, coupled to transmembrane movement of substances | chr2:12760139-12766623 FORWARD
299	Lj1A13G30	3.71534	0.464203	0.363189	RNA.regulation of transcription.MYB domain transcription factor family	Symbols: AtMYB78 | AtMYB78 (myb domain protein 78); DNA binding / transcription factor | chr5:20137394-20139384 REVERSE
300	Lj1A140T5	21.9272	51.3262	61.6192	not assigned.unknown	binding | chr2:12681958-12685087 REVERSE
301	Lj1A141G50	0.591833	3.36067	2.54212	not assigned.unknown	unknown protein | chr2:12662741-12665803 REVERSE
302	Lj1A141T51	69.0482	119.108	98.4753	transport.phosphate	Symbols: ANTR1, PHT4;1 | PHT4;1; carbohydrate transmembrane transporter/ inorganic diphosphate transmembrane transporter/ inorganic phosphate transmembrane transporter/ organic anion transmembrane transporter/ sugar:hydrogen symporter | chr2:12673383-12676049 REVERSE
303	Lj1A141T52	119.655	298.883	273.39	protein.synthesis.ribosomal protein.prokaryotic.chloroplast.50S subunit.L4	Symbols: RPL4 | RPL4; poly(U) binding / structural constituent of ribosome | chr1:2249133-2250529 FORWARD
304	Lj1A141T56	240.806	1179.97	1197.16	Co-factor and vitamine metabolism.thiamine	Symbols: THIC | THIC (ThiaminC); ADP-ribose pyrophosphohydrolase/ catalytic/ iron-sulfur cluster binding | chr2:12667034-12670311 FORWARD
305	Lj1A142T69	7.45594	10.084	11.9733	transport.phosphate	Symbols: PHT4;3 | transporter-related | chr3:17307055-17309938 REVERSE
306	Lj1A142T70	20.98	36.7993	32.5597	RNA.regulation of transcription.MYB-related transcription factor family	myb family transcription factor | chr5:23783123-23785334 REVERSE
307	Lj1A143T42	170.667	96.8039	63.601	not assigned.no ontology	transformer serine/arginine-rich ribonucleoprotein, putative | chr1:2257425-2260101 REVERSE
308	Lj1A143T43	339.154	578.723	769.226	not assigned.unknown	Symbols: MEE59 | MEE59 (maternal effect embryo arrest 59) | chr4:17554641-17555861 FORWARD
309	Lj1A144T51	2.89692	3.55042	4.80165	not assigned.unknown	unknown protein | chr2:12634514-12638018 FORWARD
310	Lj1A145G56	17.1533	12.7319	15.8544	protein.postranslational modification	Symbols: TOPP2, PPO | TOPP2; protein serine/threonine phosphatase | chr5:23879349-23881688 FORWARD
311	Lj1A146G67	95.1174	126.209	140.527	protein.synthesis.initiation	Symbols: EIF3G1, ATEIF3G1 | eukaryotic translation initiation factor 3G / eIF3g | chr3:3578388-3580569 FORWARD
312	Lj1A146G69	46.0656	35.2112	37.6514	RNA.regulation of transcription.General Transcription	transcription factor IIA large subunit / TFIIA large subunit (TFIIA-L) | chr1:2296023-2299470 REVERSE
313	Lj1A146T70	20.7125	12.747	12.3739	lipid metabolism.''exotics'' (steroids, squalene etc).methylsterol monooxygenase	Symbols: ATSMO2, SMO2-1 | SMO2-1 (STEROL 4-ALPHA-METHYL-OXIDASE 2-1); 4-alpha-methyl-delta7-sterol-4alpha-methyl oxidase/ C-4 methylsterol oxidase | chr1:2277807-2280297 FORWARD
314	Lj1A146T73	0.3229	1.80573	1.41099	protein.postranslational modification	protein phosphatase 2C, putative / PP2C, putative | chr2:12608702-12610167 FORWARD
315	Lj1A148T52	11.1829	7.49744	7.11539	protein.degradation.ubiquitin.E3.RING	Symbols: SDIR1 | SDIR1 (SALT- AND DROUGHT-INDUCED RING FINGER1); protein binding / ubiquitin-protein ligase/ zinc ion binding | chr3:20595126-20597603 REVERSE
316	Lj1A149T62	21.5955	13.1096	17.3848	development.unspecified	scarecrow-like transcription factor 11 (SCL11) | chr5:23976723-23978399 REVERSE
317	Lj1A150T42	44.8513	52.7688	37.0481	not assigned.unknown	unknown protein | chr5:23957745-23959632 FORWARD
318	Lj1A151T35	37.3974	1.02984	1.07477	cell wall.modification	Symbols: ATEXPA4, ATEXP4, ATHEXP ALPHA 1.6 | ATEXPA4 (ARABIDOPSIS THALIANA EXPANSIN A4) | chr2:16543832-16545584 REVERSE
319	Lj1A152G45	23.0929	15.7962	18.1674	protein.folding	chaperonin, putative | chr3:6232126-6234060 FORWARD
320	Lj1A152T49	22.2061	63.969	71.2535	protein.postranslational modification.kinase.receptor like cytoplasmatic kinase VII	Symbols: APK1A, APK1 | APK1A; kinase/ protein serine/threonine kinase | chr1:2331226-2333633 REVERSE
321	Lj1A155T26	65.3513	190.786	240.53	cell.organisation	ankyrin repeat family protein | chr2:12378337-12380742 FORWARD
322	Lj1A156G60	81.6002	60.0701	77.6245	protein.degradation.ubiquitin.E2	Symbols: UBC13 | UBC13 (ubiquitin-conjugating enzyme 13); ubiquitin-protein ligase | chr3:17095878-17097452 REVERSE
323	Lj1A156G61	8.85057	4.8983	5.00968	transport.misc	SEC14 cytosolic factor family protein / phosphoglyceride transfer family protein | chr3:17092938-17095639 REVERSE
324	Lj1A156T63	223.519	383.213	349.012	protein.targeting.chloroplast	Symbols: ALB3, ABL3 | ALB3 (ALBINO 3); P-P-bond-hydrolysis-driven protein transmembrane transporter | chr2:12356364-12359252 REVERSE
325	Lj1A157T40	21.6927	33.7709	37.4113	cell wall.precursor synthesis.UXS	Symbols: UXS3, ATUXS3 | UXS3 (UDP-GLUCURONIC ACID DECARBOXYLASE 3); UDP-glucuronate decarboxylase/ catalytic | chr5:23915530-23917998 REVERSE
326	Lj1A157T42	18.965	31.5191	50.0965	DNA.synthesis/chromatin structure.histone	Symbols: HTA12 | HTA12; DNA binding | chr5:575382-576606 FORWARD
327	Lj1A157T43	144.615	76.1846	84.8585	RNA.RNA binding	RNA and export factor-binding protein, putative | chr5:24140097-24141858 FORWARD
328	Lj1A158T51	70.3695	54.1827	64.7017	signalling.G-proteins	Ras-related GTP-binding family protein | chr5:24107215-24109251 REVERSE
329	Lj1A159T38	38.9477	16.4909	16.1318	RNA.regulation of transcription.MYB domain transcription factor family	Symbols: MYB59, ATMYB59-3 | MYB59 (MYB DOMAIN PROTEIN 59); DNA binding / transcription factor | chr5:24082197-24083424 REVERSE
330	Lj1A159T39	2.61867	6.25174	5.69329	not assigned.unknown	unknown protein | chr3:20518391-20520875 FORWARD
331	Lj1A15T56	35.8768	23.4052	24.287	RNA.regulation of transcription.Zn-finger(CCHC)	zinc knuckle (CCHC-type) family protein | chr3:23062819-23065419 REVERSE
332	Lj1A161G65	106.608	115.858	152.219	protein.synthesis.ribosomal protein.eukaryotic.60S subunit.L35	60S ribosomal protein L35 (RPL35B) | chr2:16450660-16451878 REVERSE
333	Lj1A161T60	3.16371	0.681125	0.903698	not assigned.unknown	unknown protein | chr2:12306890-12308628 REVERSE
334	Lj1A161T64	38.6413	41.5098	31.2657	Co-factor and vitamine metabolism.riboflavin.GTP cyclohydrolase II	riboflavin biosynthesis protein, putative | chr5:24073275-24075542 FORWARD
335	Lj1A16T42	18.2695	44.3074	52.532	not assigned.unknown	FUNCTIONS IN: molecular_function unknown; LOCATED IN: endoplasmic reticulum; EXPRESSED IN: 10 plant structures; EXPRESSED DURING: 6 growth stages; CONTAINS InterPro DOMAIN/s: Six-bladed beta-propeller, TolB-like (InterPro:IPR011042); BEST Arabidopsis thaliana protein match is: unknown protein (TAIR:AT2G47370.1); Has 78 Blast hits to 78 proteins in 24 species: Archae - 0; Bacteria - 32; Metazoa - …
336	Lj1A173G45	3.47011	2.08029	2.40158	not assigned.unknown	unknown protein | chr4:1204303-1205866 REVERSE
337	Lj1A175T11	6.39042	7.81636	9.39807	nucleotide metabolism.salvage.NUDIX hydrolases	Symbols: aTNUDT9 | aTNUDT9 (Arabidopsis thaliana Nudix hydrolase homolog 9); hydrolase | chr3:16969266-16971204 FORWARD
338	Lj1A176G50	4.27361	1.02448	1.09564	cell.organisation	ankyrin repeat family protein | chr1:2386275-2387986 REVERSE
339	Lj1A178T40	9.24786	5.79	8.13231	DNA.synthesis/chromatin structure	kinesin motor protein-related | chr3:16855612-16860950 REVERSE
340	Lj1A179T61	2.77907	1.47901	1.88862	not assigned.no ontology	PRLI-interacting factor-related | chr5:24183567-24185629 REVERSE
341	Lj1A17T32	0.63554	1.28582	2.0842	DNA.synthesis/chromatin structure	Symbols: PRL, MCM7 | PRL (PROLIFERA); ATP binding / DNA binding / DNA-dependent ATPase/ nucleoside-triphosphatase/ nucleotide binding | chr4:901388-905590 FORWARD
342	Lj1A181T23	24.8146	7.97604	10.7211	RNA.regulation of transcription.AP2/EREBP, APETALA2/Ethylene-responsive element binding protein family	Symbols: RAP2.7, TOE1 | RAP2.7 (RELATED TO AP2.7); DNA binding / transcription factor | chr2:12225951-12228543 REVERSE
343	Lj1A182G52	5.50104	2.65392	1.77032	transport.peptides and oligopeptides	Symbols: NAXT1 | NAXT1 (NITRATE EXCRETION TRANSPORTER1); nitrate efflux transmembrane transporter/ transporter | chr3:16759253-16761266 FORWARD
344	Lj1A183T52	2.23917	58.859	61.914	not assigned.no ontology.pentatricopeptide (PPR) repeat-containing protein	pentatricopeptide (PPR) repeat-containing protein | chr3:9744542-9746644 REVERSE
345	Lj1A184T43	8.4769	4.45884	4.74026	protein.degradation.ubiquitin.E3.RING	zinc finger (C3HC4-type RING finger) family protein | chr5:24252158-24254849 FORWARD
346	Lj1A184T44	11.7064	6.14671	6.67157	mitochondrial electron transport / ATP synthesis.F1-ATPase	Symbols: ATPQ | ATPQ (ATP SYNTHASE D CHAIN, MITOCHONDRIAL); hydrogen ion transmembrane transporter | chr3:19396565-19398377 FORWARD
347	Lj1A186T33	18.2568	15.0092	17.9615	not assigned.no ontology	maoC-like dehydratase domain-containing protein | chr5:24273879-24275891 REVERSE
348	Lj1A186T34	722.649	819.072	901.994	protein.synthesis.elongation	elongation factor 1-alpha / EF-1-alpha | chr5:24288658-24291020 FORWARD
349	Lj1A187G24	12.6234	21.7861	23.9844	amino acid metabolism.degradation.branched-chain group.leucine	Symbols: IVD, ATIVD | IVD (ISOVALERYL-COA-DEHYDROGENASE); ATP binding / isovaleryl-CoA dehydrogenase | chr3:16620203-16625048 REVERSE
350	Lj1A189T50	3.13681	1.90668	1.66321	misc.gluco-, galacto- and mannosidases.beta-galactosidase	Symbols: BGAL8 | BGAL8 (beta-galactosidase 8); beta-galactosidase/ catalytic/ cation binding / sugar binding | chr2:12168840-12173570 REVERSE
351	Lj1A18T23	2.68731	4.6745	4.20049	DNA.repair	Symbols: MSH6, MSH6-1, ATMSH6 | MSH6 (MUTS HOMOLOG 6); damaged DNA binding | chr4:906079-912930 FORWARD
352	Lj1A18T24	21.4493	2.97942	2.49267	stress.abiotic.heat	DNAJ heat shock N-terminal domain-containing protein | chr4:930065-932330 FORWARD
353	Lj1A18T25	103.859	5.5647	6.76869	protein.degradation.ubiquitin.E3.RING	zinc finger (C3HC4-type RING finger) family protein | chr1:553181-555854 REVERSE
354	Lj1A190T89	18.9095	25.7246	26.1329	Co-factor and vitamine metabolism	Symbols: EMB2407, ATPDX2, PDX2 | PDX2 (PYRIDOXINE BIOSYNTHESIS 2); glutaminase/ glutaminyl-tRNA synthase (glutamine-hydrolyzing)/ protein heterodimerization | chr5:24336623-24338802 REVERSE
355	Lj1A191G19	27.4022	19.7861	22.3004	not assigned.no ontology	yrdC protein-related | chr5:24357025-24358750 FORWARD
356	Lj1A193G23	16.5709	11.6995	12.1745	RNA.RNA binding	Symbols: DRB2 | DRB2 (DSRNA-BINDING PROTEIN 2); double-stranded RNA binding | chr2:12133811-12136180 REVERSE
357	Lj1A194T69	6.25774	5.16154	4.86788	development.unspecified	Symbols: REV, IFL, IFL1 | REV (REVOLUTA); DNA binding / lipid binding / transcription factor | chr5:24397023-24402195 FORWARD
358	Lj1A195G28	7.61762	9.38258	13.0093	not assigned.unknown	unknown protein | chr3:16475966-16477524 FORWARD
359	Lj1A198G34	0.988727	1.93454	1.86772	not assigned.no ontology.pentatricopeptide (PPR) repeat-containing protein	pentatricopeptide (PPR) repeat-containing protein | chr2:11938265-11939653 REVERSE
360	Lj1A19T23	24.708	23.9788	26.7593	not assigned.no ontology	sucrose-phosphatase-related | chr3:23159783-23161854 FORWARD
361	Lj1A19T25	22.5158	16.2449	15.8274	not assigned.unknown	FUNCTIONS IN: molecular_function unknown; INVOLVED IN: biological_process unknown; EXPRESSED IN: 22 plant structures; EXPRESSED DURING: 13 growth stages; BEST Arabidopsis thaliana protein match is: 3'-5' exonuclease domain-containing protein / K homology domain-containing protein / KH domain-containing protein (TAIR:AT2G25910.2); Has 84 Blast hits to 79 proteins in 34 species: Archae - 0; Bacteri…
362	Lj1A201T37	25.8194	32.2783	43.5199	protein.degradation.ubiquitin.E3.RING	zinc finger (C3HC4-type RING finger) family protein | chr5:24410718-24415068 REVERSE
363	Lj1A202G34	0.607749	2.91331	2.617	signalling.receptor kinases.misc	Symbols: NCRK | NCRK; kinase | chr2:12043834-12046537 FORWARD
364	Lj1A202T35	9.45753	14.3392	12.743	protein.aa activation	3' exoribonuclease family domain 1-containing protein | chr4:13739806-13741803 FORWARD
365	Lj1A203T55	9.01543	7.02751	9.77375	not assigned.unknown	LOCATED IN: ESCRT I complex; EXPRESSED IN: 22 plant structures; EXPRESSED DURING: 13 growth stages; CONTAINS InterPro DOMAIN/s: Modifier of rudimentary, Modr (InterPro:IPR009851); BEST Arabidopsis thaliana protein match is: VPS37-1 (TAIR:AT3G53120.1); Has 348 Blast hits to 348 proteins in 85 species: Archae - 1; Bacteria - 4; Metazoa - 236; Fungi - 19; Plants - 37; Viruses - 0; Other Eukaryotes -…
366	Lj1A204T33	6.32763	10.2771	9.51088	not assigned.unknown	catalytic | chr4:1408159-1412756 FORWARD
367	Lj1A206T56	7.65794	7.46198	11.8454	transport.ABC transporters and multidrug resistance systems	ABC transporter family protein | chr2:11956432-11959782 FORWARD
368	Lj1A20T48	24.6732	30.4308	25.7588	secondary metabolism.phenylpropanoids	aminotransferase class I and II family protein | chr1:29188901-29190975 REVERSE
369	Lj1A210T36	10.7846	21.1449	30.4136	protein.degradation	Symbols: scpl48 | scpl48 (serine carboxypeptidase-like 48); serine-type carboxypeptidase | chr3:16466290-16468989 FORWARD
370	Lj1A211T43	45.5365	9.41174	14.0096	transport.Major Intrinsic Proteins.TIP	Symbols: GAMMA-TIP, TIP1;1, GAMMA-TIP1 | GAMMA-TIP (GAMMA TONOPLAST INTRINSIC PROTEIN); water channel | chr2:15445425-15446574 FORWARD
371	Lj1A213T32	2.0146	3.12213	4.88256	cell.cycle	Symbols: CKS2 | CKS2 (CDK-subunit 2); cyclin-dependent protein kinase/ cyclin-dependent protein kinase regulator | chr2:11912212-11913297 REVERSE
372	Lj1A215T21	17.3791	11.3911	11.6287	protein.degradation	Symbols: SCPL51 | SCPL51 (SERINE CARBOXYPEPTIDASE-LIKE 51); serine-type carboxypeptidase | chr2:11885571-11889176 REVERSE
373	Lj1A216G25	9.75282	13.0311	18.005	cell.vesicle transport	vacuolar assembly protein, putative (VPS41) | chr1:2567502-2573393 FORWARD
374	Lj1A216G26	35.4689	23.7482	33.1437	protein.degradation	serine carboxypeptidase S28 family protein | chr5:7639318-7642984 REVERSE
375	Lj1A216T24	16.2523	17.8629	18.9037	not assigned.unknown	FUNCTIONS IN: molecular_function unknown; INVOLVED IN: mitochondrial proton-transporting ATP synthase complex assembly; LOCATED IN: mitochondrial inner membrane; EXPRESSED IN: 18 plant structures; EXPRESSED DURING: 7 growth stages; CONTAINS InterPro DOMAIN/s: ATPase assembly factor ATP10, mitochondria (InterPro:IPR007849); Has 100 Blast hits to 100 proteins in 48 species: Archae - 6; Bacteria - 0…
376	Lj1A217G36	14.7215	19.0655	21.4969	protein.postranslational modification	protein kinase-related | chr3:16374617-16376931 REVERSE
377	Lj1A219T39	2.08647	12.8454	11.768	transport.amino acids	amino acid transporter family protein | chr1:2583654-2586744 REVERSE
378	Lj1A21G66	19.1926	22.6455	23.9647	RNA.regulation of transcription.unclassified	zinc finger (MYND type) family protein / programmed cell death 2 C-terminal domain-containing protein | chr4:976278-979163 FORWARD
379	Lj1A21G69	9.00805	5.69766	6.86367	not assigned.unknown	unknown protein | chr5:19956437-19958833 FORWARD
380	Lj1A21T73	0.243755	0.535129	0.747108	cell wall.cellulose synthesis.cellulose synthase	Symbols: ATCSLD5, CSLD5 | ATCSLD5; 1,4-beta-D-xylan synthase/ cellulose synthase | chr1:594573-598657 REVERSE
381	Lj1A220T23	47.0684	28.5909	24.328	RNA.processing.splicing	Symbols: ATU2AF35B, U2AF35B | U2AF35B; RNA binding / nucleic acid binding / nucleotide binding / zinc ion binding | chr5:17169283-17171704 REVERSE
382	Lj1A221T46	2.31028	0.933869	0.93899	DNA.repair	Symbols: DML1, ROS1 | DML1 (DEMETER-LIKE 1); DNA N-glycosylase/ DNA-(apurinic or apyrimidinic site) lyase/ protein binding | chr2:15308021-15314272 REVERSE
383	Lj1A221T47	16.9227	35.7804	35.7503	development.unspecified	Symbols: emb1211 | emb1211 (embryo defective 1211) | chr5:7529368-7533784 FORWARD
384	Lj1A222T57	68.0753	92.4399	83.7676	glycolysis.unclear/dually targeted.phosphoglycerate mutase	phosphoglycerate/bisphosphoglycerate mutase family protein | chr5:7517591-7520253 REVERSE
385	Lj1A223G54	8.93309	4.09641	5.01714	protein.postranslational modification	protein kinase family protein | chr3:16188129-16192175 REVERSE
386	Lj1A22T92	1350.11	884.349	979.82	protein.synthesis.ribosomal protein.eukaryotic.60S subunit.L19	60S ribosomal protein L19 (RPL19B) | chr3:5708925-5710579 FORWARD
387	Lj1A232T43	2.00531	0.736342	0.900203	stress.biotic.PR-proteins	disease resistance protein (TIR-NBS class), putative | chr1:26151002-26153555 REVERSE
388	Lj1A236G34	36.6452	50.698	56.3019	signalling.G-proteins	rac GTPase activating protein, putative | chr5:7422716-7425467 REVERSE
389	Lj1A238T18	5.00461	2.00656	2.86732	not assigned.unknown	FUNCTIONS IN: molecular_function unknown; INVOLVED IN: biological_process unknown; LOCATED IN: cellular_component unknown; EXPRESSED IN: inflorescence meristem, root; BEST Arabidopsis thaliana protein match is: esterase/lipase/thioesterase family protein (TAIR:AT1G08310.2); Has 177 Blast hits to 176 proteins in 15 species: Archae - 0; Bacteria - 10; Metazoa - 0; Fungi - 0; Plants - 167; Viruses -…
390	Lj1A23T80	18.2983	26.2188	33.6978	cell wall.pectin*esterases.misc	Symbols: ATPMEPCRB | ATPMEPCRB; pectinesterase | chr4:1032413-1035037 FORWARD
391	Lj1A23T83	39.2309	35.2753	45.3276	RNA.processing.splicing	Symbols: U1A | U1A (SPLICEOSOMAL PROTEIN U1A); RNA binding / nucleic acid binding / nucleotide binding | chr2:19517187-19518871 FORWARD
392	Lj1A23T84	183.739	228.97	256.713	protein.synthesis.ribosomal protein.eukaryotic.60S subunit.L18	Symbols: RPL18 | RPL18 (RIBOSOMAL PROTEIN L18); structural constituent of ribosome | chr3:1621457-1623014 FORWARD
393	Lj1A23T85	9.89893	36.2023	58.6546	development.late embryogenesis abundant	Symbols: SAG21, AtLEA5 | SAG21 (SENESCENCE-ASSOCIATED GENE 21) | chr4:1046204-1046997 REVERSE
394	Lj1A247G53	15.6104	6.81001	8.02207	protein.postranslational modification	protein kinase family protein | chr3:16188129-16192175 REVERSE
395	Lj1A24G66	15.3623	21.6208	24.1168	not assigned.no ontology	aladin-related / adracalin-related | chr3:21066124-21069483 FORWARD
396	Lj1A24G67	10.0082	15.1678	17.0469	not assigned.no ontology	aladin-related / adracalin-related | chr3:21066124-21069483 FORWARD
397	Lj1A24T62	137.602	226.221	216.156	signalling.light	Symbols: PHR2 | PHR2 (photolyase/blue-light receptor 2); DNA photolyase | chr2:19521797-19524063 FORWARD
398	Lj1A250T9	4.56812	1.17553	0.778453	not assigned.no ontology.DC1 domain containing protein	DC1 domain-containing protein | chr5:18551976-18553671 FORWARD
399	Lj1A257G22	20.095	15.1763	18.266	RNA.regulation of transcription.putative transcription regulator	Symbols: DCP1, ATDCP1 | DCP1 (decapping 1); m7G(5')pppN diphosphatase/ protein homodimerization | chr1:2638181-2640554 FORWARD
400	Lj1A257T30	9.69942	14.9195	16.5113	not assigned.unknown	INVOLVED IN: protein processing; LOCATED IN: mitochondrion, endoplasmic reticulum, plasma membrane, vacuole; EXPRESSED IN: 25 plant structures; EXPRESSED DURING: 13 growth stages; CONTAINS InterPro DOMAIN/s: Nicalin (InterPro:IPR016574), EF-HAND 1 (InterPro:IPR018247), Nicastrin (InterPro:IPR008710); Has 192 Blast hits to 192 proteins in 79 species: Archae - 6; Bacteria - 5; Metazoa - 124; Fungi …
401	Lj1A257T31	13.0317	48.7002	42.2499	not assigned.unknown	unknown protein | chr5:7394473-7396875 FORWARD
402	Lj1A259G24	1.13234	0.363616	0.365347	development.unspecified	Symbols: anac060 | anac060 (Arabidopsis NAC domain containing protein 60); transcription factor | chr3:15972909-15975183 REVERSE
403	Lj1A25T5	16.5252	13.7522	11.5205	not assigned.unknown	unknown protein | chr4:1067280-1068785 REVERSE
404	Lj1A260G36	3.38506	0.938275	1.47045	hormone metabolism.auxin.induced-regulated-responsive-activated	Symbols: ATB2 | ATB2; oxidoreductase | chr1:22354753-22356761 REVERSE
405	Lj1A261G25	69.2537	215.828	189.219	not assigned.unknown	unknown protein | chr2:11678400-11679797 REVERSE
406	Lj1A261G28	7.42809	9.76316	9.46835	RNA.regulation of transcription.E2F/DP transcription factor family	Symbols: E2F1, E2FB, ATE2FB | E2F1; DNA binding / protein binding / transcription factor | chr5:7360535-7364454 FORWARD
407	Lj1A263T50	17.4586	24.7308	25.6406	hormone metabolism.cytokinin.synthesis-degradation	Symbols: UGT85A1, ATUGT85A1 | UGT85A1; UDP-glycosyltransferase/ cis-zeatin O-beta-D-glucosyltransferase/ glucuronosyltransferase/ trans-zeatin O-beta-D-glucosyltransferase/ transferase, transferring glycosyl groups / transferase, transferring hexosyl groups | chr1:7903660-7906673 REVERSE
408	Lj1A265T34	27.7107	11.4094	13.32	not assigned.no ontology	pyridine nucleotide-disulphide oxidoreductase family protein | chr3:15901797-15903608 REVERSE
409	Lj1A26T26	21.4029	175.265	229.703	misc.gluco-, galacto- and mannosidases	Symbols: BGLU10 | BGLU10 (BETA GLUCOSIDASE 10); catalytic/ cation binding / hydrolase, hydrolyzing O-glycosyl compounds | chr4:13861718-13864500 REVERSE
410	Lj1A26T27	16.4056	6.59327	6.76368	protein.degradation.ubiquitin.E3.RING	Symbols: NLA, BAH1 | NLA (nitrogen limitation adaptation); ubiquitin-protein ligase | chr1:635144-637262 FORWARD
411	Lj1A270G22	42.3712	21.0622	26.4734	signalling.calcium	Symbols: IQD5 | IQD5 (IQ-domain 5); calmodulin binding | chr3:7831280-7833904 REVERSE
412	Lj1A274G37	28.1617	22.8082	26.1645	RNA.regulation of transcription.C2H2 zinc finger family	Symbols: SE | SE (SERRATE); DNA binding / transcription factor | chr2:11572550-11576658 FORWARD
413	Lj1A274G38	24.4455	16.0016	21.9039	RNA.regulation of transcription.C2H2 zinc finger family	Symbols: SE | SE (SERRATE); DNA binding / transcription factor | chr2:11572550-11576658 FORWARD
414	Lj1A276T64	1.36918	3.59838	4.67011	misc.UDP glucosyl and glucoronyl transferases	Symbols: GT, UGT74F2 | UGT74F2 (UDP-GLUCOSYLTRANSFERASE 74F2); UDP-glucose:4-aminobenzoate acylglucosyltransferase/ UDP-glucosyltransferase/ UDP-glycosyltransferase/ transferase, transferring glycosyl groups / transferase, transferring hexosyl groups | chr2:18152227-18153908 FORWARD
415	Lj1A279G19	17.3725	9.69078	12.6307	not assigned.unknown	unknown protein | chr5:4338155-4341003 FORWARD
416	Lj1A285T19	74.9489	49.7016	56.5889	cell.organisation	ankyrin repeat family protein | chr5:3982684-3984078 FORWARD
417	Lj1A289G38	71.6497	91.5025	105.373	cell.division	Symbols: BIGYIN, FIS1A | BIGYIN; binding | chr3:21128530-21130189 FORWARD
418	Lj1A28T43	74.6158	60.1565	71.9504	not assigned.no ontology	rubber elongation factor (REF) family protein | chr3:1593434-1595015 FORWARD
419	Lj1A290G41	14.8056	14.3367	17.2869	not assigned.no ontology	plectin-related | chr2:11404066-11408326 REVERSE
420	Lj1A291T11	7.61484	12.1681	11.5713	protein.degradation.ubiquitin.E3.SCF.FBOX	kelch repeat-containing F-box family protein | chr4:18385684-18386811 REVERSE
421	Lj1A296T28	0.0685877	0.250691	0.156674	not assigned.no ontology.pentatricopeptide (PPR) repeat-containing protein	pentatricopeptide (PPR) repeat-containing protein | chr3:7247095-7249145 FORWARD
422	Lj1A304G27	89.8109	120.955	99.6347	not assigned.unknown	binding / catalytic | chr4:15282230-15284216 FORWARD
423	Lj1A305G18	104.668	159.342	134.136	tetrapyrrole synthesis.magnesium chelatase	Symbols: PDE166, CHLD | CHLD; ATP binding / magnesium chelatase/ nucleoside-triphosphatase/ nucleotide binding | chr1:2696412-2700959 FORWARD
424	Lj1A319T38	17.6355	77.6157	60.9107	not assigned.unknown	binding / catalytic | chr1:18687785-18690371 REVERSE
425	Lj1A329T68	54.3486	30.8148	42.5989	signalling.calcium	Symbols: CPK7 | CPK7 (calmodulin-domain protein kinase 7); ATP binding / calcium ion binding / calmodulin-dependent protein kinase/ kinase/ protein kinase/ protein serine/threonine kinase/ protein tyrosine kinase | chr5:4047515-4050533 REVERSE
426	Lj1A329T70	5.98963	8.99216	8.82529	signalling.calcium	Symbols: CPK7 | CPK7 (calmodulin-domain protein kinase 7); ATP binding / calcium ion binding / calmodulin-dependent protein kinase/ kinase/ protein kinase/ protein serine/threonine kinase/ protein tyrosine kinase | chr5:4047515-4050533 REVERSE
427	Lj1A330T24	267.08	182.788	190.787	not assigned.unknown	unknown protein | chr5:6711972-6713636 REVERSE
428	Lj1A331T23	22.9703	113.091	112.185	transport.metabolite transporters at the mitochondrial membrane	Symbols: DiT1 | DiT1 (dicarboxylate transporter 1); oxoglutarate:malate antiporter | chr5:4059686-4061950 REVERSE
429	Lj1A335G60	21.8411	11.8179	13.6061	RNA.processing.RNA helicase	RNA helicase, putative | chr2:19399694-19403044 REVERSE
430	Lj1A335T65	15.3835	7.56873	9.59695	RNA.processing.RNA helicase	RNA helicase, putative | chr3:23057245-23060731 REVERSE
431	Lj1A33G82	7.7756	8.91815	10.9951	Co-factor and vitamine metabolism.pantothenate.dephospho-CoA kinase (DPCK)	Symbols: ATCOAE | ATCOAE; ATP binding / dephospho-CoA kinase | chr2:11748015-11750182 REVERSE
432	Lj1A33G86	15.1627	10.2879	9.45646	transport.misc	Symbols: AtATG18a | AtATG18a | chr3:23218633-23221232 REVERSE
433	Lj1A33T89	262.559	46.1229	65.8007	misc.glutathione S transferases	Symbols: ATGSTF8, ATGSTF5, GST6, GSTF8 | ATGSTF8 (ARABIDOPSIS THALIANA GLUTATHIONE S-TRANSFERASE PHI 8); glutathione binding / glutathione transferase | chr2:19556326-19559463 FORWARD
434	Lj1A33T90	225.403	97.4431	130.269	misc.glutathione S transferases	Symbols: ATGSTF8, ATGSTF5, GST6, GSTF8 | ATGSTF8 (ARABIDOPSIS THALIANA GLUTATHIONE S-TRANSFERASE PHI 8); glutathione binding / glutathione transferase | chr2:19556326-19559463 FORWARD
435	Lj1A347T9	9.55712	16.2368	16.9926	protein.targeting.chloroplast	Symbols: OEP80, ATOEP80, TOC75 | OEP80 (OUTER ENVELOPE PROTEIN OF 80 KDA) | chr5:6623204-6627846 FORWARD
436	Lj1A348T17	6.94724	9.28061	12.1124	transport.metal	metal transporter family protein | chr3:7309279-7312752 REVERSE
437	Lj1A355T5	6.22585	12.6445	14.8239	mitochondrial electron transport / ATP synthesis.cytochrome c	Symbols: ATG1 | ATG1 (ARABIDOPSIS TRANSMEMBRANE PROTEIN G1P-RELATED 1) | chr3:19209585-19210744 REVERSE
438	Lj1A360T39	0.53613	1.59499	1.31344	not assigned.unknown	catalytic | chr5:4092953-4096975 FORWARD
439	Lj1A365G18	9.7831	14.817	20.7433	not assigned.no ontology	oxidoreductase family protein | chr3:7268752-7271287 FORWARD
440	Lj1A36T49	30.5239	65.9368	62.1083	not assigned.unknown	catalytic | chr4:1408159-1412756 FORWARD
441	Lj1A36T50	38.5744	64.6259	57.2633	protein.synthesis.release	Symbols: APG3 | APG3 (ALBINO AND PALE GREEN); translation release factor/ translation release factor, codon specific | chr3:23257554-23260427 REVERSE
442	Lj1A39T31	0.770038	0.26573	0.1952	RNA.regulation of transcription.ARF, Auxin Response Factor family	Symbols: ARF1 | ARF1 (AUXIN RESPONSE FACTOR 1); DNA binding / transcription factor | chr1:21979384-21984413 FORWARD
443	Lj1A39T32	26.7459	9.95763	14.8427	amino acid metabolism.synthesis.aromatic aa.chorismate.dehydroquinate/shikimate dehydrogenase	Symbols: EMB3004, MEE32 | MEE32 (MATERNAL EFFECT EMBRYO ARREST 32); 3-dehydroquinate dehydratase/ NADP or NADPH binding / binding / catalytic/ shikimate 5-dehydrogenase | chr3:1924310-1927759 REVERSE
444	Lj1A40T79	0.754857	2.38993	2.31173	signalling.G-proteins	rac GTPase activating protein, putative | chr4:1374281-1376231 FORWARD
445	Lj1A42T61	25.3153	36.1281	28.5652	protein.degradation.ubiquitin.E3.RING	protein binding / zinc ion binding | chr4:1324108-1327520 FORWARD
446	Lj1A438G30	12.4622	7.2402	8.1396	not assigned.no ontology	emsy N terminus domain-containing protein / ENT domain-containing protein | chr5:4129359-4132089 REVERSE
447	Lj1A43T59	13.7447	17.5145	21.6061	protein.synthesis.elongation	elongation factor Tu, putative / EF-Tu, putative | chr4:1295409-1298404 REVERSE
448	Lj1A446T11	0.384526	0.12891	0.172659	not assigned.no ontology	nucleotide binding | chr3:2170589-2175686 REVERSE
449	Lj1A45T36	50.4	32.1464	33.3552	redox.ascorbate and glutathione.glutathione	Symbols: ATGPX4 | ATGPX4 (GLUTATHIONE PEROXIDASE 4); glutathione peroxidase | chr2:19687962-19689173 REVERSE
450	Lj1A460T3	379.176	207.376	148.887	not assigned.unknown	unknown protein | chr3:13489518-13490849 FORWARD
451	Lj1A461G26	24.0476	14.0399	15.4684	development.unspecified	Symbols: SINAT2 | SINAT2 (SEVEN IN ABSENTIA OF ARABIDOPSIS 2); protein binding / ubiquitin-protein ligase/ zinc ion binding | chr3:21488516-21491488 FORWARD
452	Lj1A46T42	15.8583	10.4336	9.01253	protein.degradation.ubiquitin.E3.SCF.FBOX	F-box family protein | chr2:11683862-11684967 REVERSE
453	Lj1A46T43	10.2219	5.35469	8.17603	RNA.regulation of transcription.putative transcription regulator	pentatricopeptide (PPR) repeat-containing protein | chr4:1258568-1260665 FORWARD
454	Lj1A470T21	6.35285	10.4922	9.04333	minor CHO metabolism.callose	Symbols: ATGSL10, gsl10 | ATGSL10 (glucan synthase-like 10); 1,3-beta-glucan synthase | chr3:2264945-2279383 REVERSE
455	Lj1A478G35	3.1474	3.70345	5.2519	DNA.synthesis/chromatin structure	DEAD/DEAH box helicase family protein | chr3:358916-360889 FORWARD
456	Lj1A47T39	57.3902	85.9158	83.1362	not assigned.unknown	unknown protein | chr4:1206004-1207436 FORWARD
457	Lj1A487G35	4.2465	0.64178	1.29443	stress.biotic.PR-proteins	disease resistance family protein | chr2:14737066-14739904 REVERSE
458	Lj1A496T19	2.06692	0.636661	0.55999	stress.biotic.PR-proteins	disease resistance family protein | chr2:14737066-14739904 REVERSE
459	Lj1A509T30	0.970851	0.370354	0.267294	stress.biotic.PR-proteins	disease resistance family protein | chr2:14737066-14739904 REVERSE
460	Lj1A50G82	30.4589	21.9005	22.4674	protein.postranslational modification	FUNCTIONS IN: molecular_function unknown; INVOLVED IN: biological_process unknown; LOCATED IN: plasma membrane; EXPRESSED IN: 22 plant structures; EXPRESSED DURING: 13 growth stages; CONTAINS InterPro DOMAIN/s: Prefoldin (InterPro:IPR009053), KIP1-like (InterPro:IPR011684); BEST Arabidopsis thaliana protein match is: kinase interacting family protein (TAIR:AT3G22790.1); Has 169162 Blast hits to 6…
461	Lj1A521T33	166.911	304.702	304.867	not assigned.unknown	binding / protein binding | chr1:20713684-20715547 FORWARD
462	Lj1A522G59	31.2871	33.5052	41.4911	not assigned.unknown	unknown protein | chr1:20651831-20653648 FORWARD
463	Lj1A522T64	177.863	366.75	297.195	not assigned.unknown	binding / protein binding | chr1:20713684-20715547 FORWARD
464	Lj1A524T16	26.6874	43.8444	43.9751	not assigned.no ontology	hydrolase, alpha/beta fold family protein | chr5:6709734-6711673 REVERSE
465	Lj1A524T17	4.98847	8.10708	7.99578	protein.aa activation.pseudouridylate synthase	pseudouridine synthase family protein | chr1:29665218-29667656 FORWARD
466	Lj1A530G29	35.3882	120.265	105.06	misc. other Ferredoxins and Rieske domain	Symbols: ACD1-LIKE | ACD1-LIKE (ACD1-LIKE); 2 iron, 2 sulfur cluster binding / electron carrier/ oxidoreductase | chr4:13080901-13083197 REVERSE
467	Lj1A538T17	1.48802	4.34763	4.76354	RNA.regulation of transcription.NIN-like bZIP-related family	RWP-RK domain-containing protein | chr1:23959661-23963081 FORWARD
468	Lj1A541G25	11.3984	7.75223	9.17056	DNA.synthesis/chromatin structure	DEAD/DEAH box helicase, putative | chr3:2980221-2983618 REVERSE
469	Lj1A553T30	0.651155	0.327229	1.2544	glycolysis.plastid branch.pyruvate kinase (PK)	pyruvate kinase, putative | chr5:22820006-22822766 REVERSE
470	Lj1A554T14	66.0902	56.4473	67.9999	not assigned.unknown	unknown protein | chr3:4361857-4364262 REVERSE
471	Lj1A564T29	46.7425	33.8795	29.3622	not assigned.no ontology.agenet domain-containing protein	agenet domain-containing protein | chr3:23054104-23057188 FORWARD
472	Lj1A56T63	13.6852	8.3021	7.18409	not assigned.unknown	unknown protein | chr3:23420366-23422399 FORWARD
473	Lj1A56T64	237.209	323.531	316.792	secondary metabolism.isoprenoids.tocopherol biosynthesis.MPBQ/MSBQ methyltransferase	Symbols: APG1, VTE3, IEP37, E37 | APG1 (ALBINO OR PALE GREEN MUTANT 1); 2-methyl-6-phytyl-1,4-benzoquinone methyltransferase/ S-adenosylmethionine-dependent methyltransferase/ methyltransferase | chr3:23415589-23417119 REVERSE
474	Lj1A572G29	4.70011	14.0347	17.0262	amino acid metabolism.synthesis.branched chain group.common.acetolactate synthase	acetolactate synthase small subunit, putative | chr5:5333764-5337744 FORWARD
475	Lj1A575G23	16.5177	29.5575	23.3711	not assigned.unknown	unknown protein | chr1:24229148-24230902 FORWARD
476	Lj1A579T43	18.9962	20.7727	28.8089	not assigned.unknown	unknown protein | chr1:24241723-24244743 FORWARD
477	Lj1A579T44	86.3212	121.412	134.624	protein.targeting.chloroplast	tic20 protein-related | chr2:19594187-19595001 REVERSE
478	Lj1A57T46	19.8629	22.7205	24.6443	RNA.regulation of transcription.Histone acetyltransferases	Symbols: HAT1, GCN5, HAG1, HAC3, HAG01, BGT | GCN5; DNA binding / H3 histone acetyltransferase/ histone acetyltransferase | chr3:20213560-20217653 FORWARD
479	Lj1A57T47	35.288	20.8196	22.8688	RNA.regulation of transcription.bHLH,Basic Helix-Loop-Helix family	Symbols: UNE12 | UNE12 (unfertilized embryo sac 12); DNA binding / transcription factor | chr4:1137498-1140491 REVERSE
480	Lj1A57T48	70.6486	94.9156	108.151	not assigned.unknown	Symbols: OSB1 | OSB1 (Organellar Single-stranded); single-stranded DNA binding | chr1:17561355-17562883 REVERSE
481	Lj1A57T52	48.855	26.7	38.8312	RNA.regulation of transcription.Aux/IAA family	Symbols: ATAUX2-11, IAA4 | ATAUX2-11 (AUXIN INDUCIBLE 2-11); DNA binding / transcription factor | chr5:17550233-17551581 FORWARD
482	Lj1A580T7	3.67064	2.39206	2.17035	not assigned.unknown	unknown protein | chr5:5394608-5397455 REVERSE
483	Lj1A583G10	18.8876	27.782	35.0094	hormone metabolism.auxin.signal transduction	Symbols: PIN5 | PIN5 (PIN-FORMED 5); auxin:hydrogen symporter/ transporter | chr5:5400735-5402626 FORWARD
484	Lj1A584G28	8.73973	6.48435	5.62387	misc.short chain dehydrogenase/reductase (SDR)	short-chain dehydrogenase/reductase (SDR) family protein | chr3:783332-786209 REVERSE
485	Lj1A584T32	18.1948	15.2309	19.2307	protein.targeting.unknown	ubiquinol-cytochrome C chaperone family protein | chr5:20821215-20823266 REVERSE
486	Lj1A585G40	18.1883	40.4028	44.1426	not assigned.no ontology.pentatricopeptide (PPR) repeat-containing protein	pentatricopeptide (PPR) repeat-containing protein | chr3:21821349-21824312 REVERSE
487	Lj1A585G41	17.4019	40.0946	44.4901	not assigned.no ontology.pentatricopeptide (PPR) repeat-containing protein	pentatricopeptide (PPR) repeat-containing protein | chr3:21821349-21824312 REVERSE
488	Lj1A587G24	10.0611	17.8632	16.4204	tetrapyrrole synthesis.glu-tRNA synthetase	glutamyl-tRNA(Gln) amidotransferase, putative | chr3:9339423-9342204 REVERSE
489	Lj1A588G25	15.6906	7.88646	8.29781	cell.organisation	Symbols: NPR3 | NPR3 (NPR1-LIKE PROTEIN 3); protein binding | chr5:18228910-18231522 FORWARD
490	Lj1A595G27	45.3321	77.0887	63.3445	not assigned.unknown	unknown protein | chr1:24229148-24230902 FORWARD
491	Lj1A59T28	53.9102	122.783	101.147	redox.ascorbate and glutathione.glutathione	Symbols: GR, EMB2360, ATGR2 | GR (GLUTATHIONE REDUCTASE); ATP binding / glutathione-disulfide reductase | chr3:20229744-20233182 REVERSE
492	Lj1A5G13	17.5297	59.7109	62.1236	cell.cycle.peptidylprolyl isomerase	Symbols: ROC4 | peptidyl-prolyl cis-trans isomerase, chloroplast / cyclophilin / rotamase / cyclosporin A-binding protein (ROC4) | chr3:22973004-22975378 FORWARD
493	Lj1A5T12	47.1913	36.2999	38.438	not assigned.no ontology	catalytic/ hydrolase | chr3:22975276-22976583 REVERSE
494	Lj1A600T64	5.69327	3.25303	9.99844	lipid metabolism.lipid degradation.beta-oxidation.enoyl CoA hydratase	enoyl-CoA hydratase/isomerase family protein | chr1:2003627-2007190 REVERSE
495	Lj1A600T65	5.44367	3.10977	8.16952	lipid metabolism.lipid degradation.beta-oxidation.enoyl CoA hydratase	enoyl-CoA hydratase/isomerase family protein | chr1:2003627-2007190 REVERSE
496	Lj1A601G22	10.2614	13.0174	15.8493	not assigned.unknown	LOCATED IN: cellular_component unknown; EXPRESSED IN: 17 plant structures; EXPRESSED DURING: 13 growth stages; BEST Arabidopsis thaliana protein match is: lipase class 3 family protein (TAIR:AT2G05260.1); Has 115 Blast hits to 115 proteins in 7 species: Archae - 0; Bacteria - 0; Metazoa - 0; Fungi - 0; Plants - 115; Viruses - 0; Other Eukaryotes - 0 (source: NCBI BLink). | chr5:20702684-20704235 …
497	Lj1A601G23	12.8623	6.11224	7.2578	cell.vesicle transport	Golgi transport complex protein-related | chr1:25474140-25477423 REVERSE
498	Lj1A603T12	106.628	129.651	458.081	amino acid metabolism.synthesis.aspartate family.methionine.methionine S-methyltransferase	S-adenosylmethionine-dependent methyltransferase/ methyltransferase | chr1:5204625-5205912 FORWARD
499	Lj1A60G52	38.1583	84.3399	102.481	transport.unspecified cations	magnesium transporter CorA-like family protein (MRS2-7) | chr5:3000814-3003500 REVERSE
500	Lj1A60T58	14.6411	32.1276	42.8905	RNA.regulation of transcription.WRKY domain transcription factor family	Symbols: WRKY21 | WRKY21; calmodulin binding / transcription factor | chr2:13033476-13035593 FORWARD
501	Lj1A60T59	170.787	192.401	407.45	DNA.synthesis/chromatin structure.histone	histone H1.2 | chr2:13044931-13046511 FORWARD
502	Lj1A614G6	5.36726	7.21644	7.12884	not assigned.unknown	unknown protein | chr1:10437657-10440786 FORWARD
503	Lj1A617G82	26.8401	32.6061	36.6123	amino acid metabolism.synthesis.branched chain group.leucine specific.3-isopropylmalate dehydrogenase	3-isopropylmalate dehydrogenase, chloroplast, putative | chr5:4576202-4578402 FORWARD
504	Lj1A623T70	0.610487	0.178989	0.303253	cell wall.modification	Symbols: XTR7 | XTR7 (XYLOGLUCAN ENDOTRANSGLYCOSYLASE 7); hydrolase, acting on glycosyl bonds / hydrolase, hydrolyzing O-glycosyl compounds / xyloglucan:xyloglucosyl transferase | chr4:8137051-8138281 REVERSE
505	Lj1A625G28	71.7288	22.3364	23.5791	misc.cytochrome P450	Symbols: CYP72A15 | CYP72A15; electron carrier/ heme binding / iron ion binding / monooxygenase/ oxygen binding | chr3:4937317-4939465 FORWARD
506	Lj1A626G61	28.6848	31.0643	35.4141	misc.cytochrome P450	Symbols: CYP72A15 | CYP72A15; electron carrier/ heme binding / iron ion binding / monooxygenase/ oxygen binding | chr3:4937317-4939465 FORWARD
507	Lj1A626T57	42.3842	60.3967	63.0831	misc.cytochrome P450	Symbols: CYP72A15 | CYP72A15; electron carrier/ heme binding / iron ion binding / monooxygenase/ oxygen binding | chr3:4937317-4939465 FORWARD
508	Lj1A627G53	1.9446	0.542908	0.488158	misc.cytochrome P450	Symbols: CYP72A15 | CYP72A15; electron carrier/ heme binding / iron ion binding / monooxygenase/ oxygen binding | chr3:4937317-4939465 FORWARD
509	Lj1A627G54	23.4572	5.07155	4.36832	misc.cytochrome P450	Symbols: CYP72A15 | CYP72A15; electron carrier/ heme binding / iron ion binding / monooxygenase/ oxygen binding | chr3:4937317-4939465 FORWARD
510	Lj1A631T15	1.9052	3.56106	2.52038	misc.cytochrome P450	Symbols: CYP72A13 | CYP72A13; electron carrier/ heme binding / iron ion binding / monooxygenase/ oxygen binding | chr3:4924777-4927434 FORWARD
511	Lj1A635G48	8.05452	4.4095	6.54558	misc.cytochrome P450	Symbols: CYP72A13 | CYP72A13; electron carrier/ heme binding / iron ion binding / monooxygenase/ oxygen binding | chr3:4924777-4927434 FORWARD
512	Lj1A638T38	12.7962	7.50047	5.94918	signalling.receptor kinases.leucine rich repeat VIII-2	leucine-rich repeat transmembrane protein kinase, putative | chr1:2359549-2366561 REVERSE
513	Lj1A643T56	3.27724	1.98264	1.0957	misc.cytochrome P450	Symbols: CYP72A13 | CYP72A13; electron carrier/ heme binding / iron ion binding / monooxygenase/ oxygen binding | chr3:4924777-4927434 FORWARD
514	Lj1A644G48	3.97256	3.04667	2.41547	misc.cytochrome P450	Symbols: CYP72A15 | CYP72A15; electron carrier/ heme binding / iron ion binding / monooxygenase/ oxygen binding | chr3:4937317-4939465 FORWARD
515	Lj1A650T44	3.49057	6.62743	5.97632	misc.cytochrome P450	Symbols: CYP72A14 | CYP72A14; electron carrier/ heme binding / iron ion binding / monooxygenase/ oxygen binding | chr3:4934420-4936563 FORWARD
516	Lj1A651T47	64.6876	69.0316	84.1573	not assigned.no ontology	reticulon family protein | chr3:3171222-3172959 REVERSE
517	Lj1A652T35	11.413	12.1551	9.26387	development.unspecified	transducin family protein / WD-40 repeat family protein | chr5:2770874-2774672 REVERSE
518	Lj1A65G52	16.4429	19.5737	21.9906	not assigned.no ontology	integral membrane HRF1 family protein | chr1:10994321-10996134 FORWARD
519	Lj1A662G33	2.55572	1.94695	2.24952	protein.degradation.ubiquitin.E3.SCF.FBOX	F-box family protein | chr4:7441764-7443754 FORWARD
520	Lj1A664T49	2.34667	1.58546	1.37371	RNA.processing	Symbols: PAB4, PABP4 | PAB4 (POLY(A) BINDING PROTEIN 4); RNA binding / translation initiation factor | chr2:9943053-9946269 FORWARD
521	Lj1A66T60	0.433779	0.638394	1.00192	not assigned.unknown	FUNCTIONS IN: molecular_function unknown; INVOLVED IN: biological_process unknown; LOCATED IN: vacuole; EXPRESSED IN: 24 plant structures; EXPRESSED DURING: 15 growth stages; CONTAINS InterPro DOMAIN/s: Histone H4 acetyltransferase, NuA4 complex, Eaf6 (InterPro:IPR015418); Has 245 Blast hits to 245 proteins in 100 species: Archae - 0; Bacteria - 0; Metazoa - 126; Fungi - 60; Plants - 29; Viruses …
522	Lj1A673T41	23.1675	0.357422	0.639327	misc.short chain dehydrogenase/reductase (SDR)	short-chain dehydrogenase/reductase (SDR) family protein | chr5:20623024-20625034 REVERSE
523	Lj1A675G56	26.2372	45.8992	37.1595	not assigned.no ontology	peroxisomal membrane 22 kDa family protein | chr2:17798285-17800006 REVERSE
524	Lj1A675G57	61.536	129.964	95.5552	protein.degradation.metalloprotease	Symbols: VAR2, FTSH2 | VAR2 (VARIEGATED 2); ATP-dependent peptidase/ ATPase/ metallopeptidase/ zinc ion binding | chr2:13174321-13177223 FORWARD
525	Lj1A677T62	249.753	325.178	397.039	protein.synthesis.ribosomal protein.eukaryotic.60S subunit.L11	Symbols: RPL16A | RPL16A; structural constituent of ribosome | chr2:17791729-17793082 FORWARD
526	Lj1A678T28	16.6434	16.3261	24.0319	amino acid metabolism.synthesis.central amino acid metabolism.aspartate.aspartate aminotransferase	Symbols: ASP1 | ASP1 (ASPARTATE AMINOTRANSFERASE 1); L-aspartate:2-oxoglutarate aminotransferase | chr2:13178849-13181931 FORWARD
527	Lj1A678T29	20.0949	21.9027	31.7525	amino acid metabolism.synthesis.central amino acid metabolism.aspartate.aspartate aminotransferase	Symbols: ASP1 | ASP1 (ASPARTATE AMINOTRANSFERASE 1); L-aspartate:2-oxoglutarate aminotransferase | chr2:13178849-13181931 FORWARD
528	Lj1A679G19	29.6087	33.5473	32.562	protein.postranslational modification	Symbols: ASKdZeta, ATSK23, BIL1, ATSK2-2 | ASKdZeta (Arabidopsis SHAGGY-related protein kinase dZeta); ATP binding / kinase/ protein kinase/ protein serine/threonine kinase | chr2:13182069-13185949 REVERSE
529	Lj1A67G39	33.0711	37.7976	47.1235	not assigned.unknown	FUNCTIONS IN: molecular_function unknown; INVOLVED IN: biological_process unknown; LOCATED IN: plasma membrane; EXPRESSED IN: cultured cell; CONTAINS InterPro DOMAIN/s: Peptidase S24, S26A and S26B, C-terminal (InterPro:IPR011056), Peptidase S24, S26A, S26B and S26C (InterPro:IPR015927), Peptidase S26A (InterPro:IPR014037); BEST Arabidopsis thaliana protein match is: serine-type peptidase (TAIR:A…
530	Lj1A67G43	56.3357	38.9663	41.6902	cell.vesicle transport	VHS domain-containing protein / GAT domain-containing protein | chr1:1897203-1899208 FORWARD
531	Lj1A681T38	59.1538	133.068	130.654	PS.lightreaction.ATP synthase	ATP synthase protein I -related | chr2:13208906-13211085 REVERSE
532	Lj1A684T22	163.315	94.9868	107.223	signalling.14-3-3 proteins	Symbols: GRF9, GF14 MU | GRF9 (GENERAL REGULATORY FACTOR 9); calcium ion binding / protein binding / protein phosphorylated amino acid binding | chr2:17731855-17733967 REVERSE
533	Lj1A687T18	149.209	81.5226	74.3867	amino acid metabolism.synthesis.branched chain group.common.ketol-acid reductoisomerase	ketol-acid reductoisomerase | chr3:21671433-21674841 FORWARD
534	Lj1A691T57	1.45092	0.55078	0.852587	protein.degradation.ubiquitin.proteasom	Symbols: RPN1B, ATRPN1B | RPN1B (26S PROTEASOME REGULATORY SUBUNIT S2 1B); binding / enzyme regulator | chr4:14066875-14072545 REVERSE
535	Lj1A693G57	1.92995	0.182835	0.400328	signalling.receptor kinases.leucine rich repeat XI	Symbols: HSL1 | HSL1 (HAESA-Like 1); ATP binding / kinase/ protein serine/threonine kinase | chr1:9996824-10000447 FORWARD
536	Lj1A693T56	66.393	43.7508	64.6162	stress.abiotic.heat	DNAJ heat shock family protein | chr2:8848130-8850010 REVERSE
537	Lj1A697G44	37.0144	21.3248	35.6566	stress.abiotic.heat	DNAJ heat shock family protein | chr4:14073042-14075271 FORWARD
538	Lj1A69T72	21.4744	16.1958	17.4444	protein.postranslational modification	Symbols: CKL6, PAPK1 | CKL6 (CASEIN KINASE I-LIKE 6); kinase/ protein serine/threonine kinase | chr4:14106959-14110706 FORWARD
539	Lj1A705T24	34.0297	13.8375	12.8648	not assigned.no ontology	Symbols: ATMES10, MES10 | MES10 (METHYL ESTERASE 10); hydrolase/ hydrolase, acting on ester bonds / methyl jasmonate esterase | chr3:18717311-18718494 REVERSE
540	Lj1A709T38	20.3132	52.5442	63.0371	cell.cycle	Symbols: ATPHB2 | ATPHB2 (PROHIBITIN 2) | chr1:979308-981885 REVERSE
541	Lj1A711T15	35.5056	0.168667	0.790434	misc.O-methyl transferases	O-methyltransferase family 2 protein | chr4:16726948-16728531 REVERSE
542	Lj1A712T57	7.33266	4.86886	4.49231	protein.degradation.ubiquitin.E3.RING	Symbols: ATRING1A, RING1A | RING1A (RING 1A); protein binding / zinc ion binding | chr5:17835849-17839254 REVERSE
543	Lj1A712T58	14.8048	30.794	32.2442	development.squamosa promoter binding like (SPL)	Symbols: SPL5 | SPL5 (SQUAMOSA PROMOTER BINDING PROTEIN-LIKE 5); DNA binding / transcription factor | chr3:5140365-5141348 REVERSE
544	Lj1A712T59	15.1389	28.3069	32.6492	development.squamosa promoter binding like (SPL)	Symbols: SPL3 | SPL3 (SQUAMOSA PROMOTER BINDING PROTEIN-LIKE 3); DNA binding / transcription factor | chr2:14305001-14306072 FORWARD
545	Lj1A715G11	23.2648	52.1606	53.1617	not assigned.unknown	unknown protein | chr5:21656734-21659262 REVERSE
546	Lj1A71T64	2.99471	0.314261	0.37073	not assigned.unknown	EXPRESSED IN: 22 plant structures; EXPRESSED DURING: 13 growth stages; CONTAINS InterPro DOMAIN/s: Vps51/Vps67 (InterPro:IPR014812); BEST Arabidopsis thaliana protein match is: unknown protein (TAIR:AT1G10385.1). | chr5:20250486-20255039 REVERSE
547	Lj1A71T65	33.5754	34.6469	44.4435	TCA / org. transformation.TCA.succinyl-CoA ligase	succinyl-CoA ligase (GDP-forming) beta-chain, mitochondrial, putative / succinyl-CoA synthetase, beta chain, putative / SCS-beta, putative | chr2:8805453-8808120 FORWARD
548	Lj1A71T68	216.621	240.234	225.572	development.unspecified	plastid developmental protein DAG, putative | chr1:11784057-11785637 FORWARD
549	Lj1A724G17	4.99099	6.49876	7.77543	RNA.regulation of transcription.putative transcription regulator	pentatricopeptide (PPR) repeat-containing protein | chr2:8926033-8927844 FORWARD
550	Lj1A726G40	16.9031	8.91277	17.629	not assigned.unknown	protein binding / structural molecule | chr2:8942763-8945244 REVERSE
551	Lj1A726T38	39.8372	37.4429	33.6548	not assigned.unknown	FUNCTIONS IN: molecular_function unknown; INVOLVED IN: biological_process unknown; LOCATED IN: endomembrane system, integral to membrane; EXPRESSED IN: 23 plant structures; EXPRESSED DURING: 15 growth stages; CONTAINS InterPro DOMAIN/s: Tetraspanin (InterPro:IPR018499); BEST Arabidopsis thaliana protein match is: unknown protein (TAIR:AT2G20230.1); Has 91 Blast hits to 91 proteins in 11 species: …
552	Lj1A727T51	23.0791	28.0154	36.7086	misc.misc2	epoxide hydrolase, putative | chr3:18945025-18946621 REVERSE
553	Lj1A727T52	7.58119	6.86839	11.4655	transporter.sugars	mannitol transporter, putative | chr2:8947242-8949413 REVERSE
554	Lj1A727T55	233.092	95.9159	80.2841	tetrapyrrole synthesis.protochlorophyllide reductase	Symbols: POR C, PORC | POR C (PROTOCHLOROPHYLLIDE OXIDOREDUCTASE); NADPH dehydrogenase/ oxidoreductase/ protochlorophyllide reductase | chr1:907642-909376 FORWARD
555	Lj1A72G57	23.6419	38.528	33.6703	misc.glutathione S transferases	glutathione S-transferase C-terminal domain-containing protein | chr5:17702090-17703963 REVERSE
556	Lj1A72T53	39.7652	60.5893	63.2895	misc.glutathione S transferases	glutathione S-transferase C-terminal domain-containing protein | chr5:17702090-17703963 REVERSE
557	Lj1A733T62	54.5586	5.07585	7.48357	not assigned.unknown	unknown protein | chr4:1511839-1514030 FORWARD
558	Lj1A733T63	67.5752	199.793	177.698	not assigned.no ontology	peroxisomal membrane protein-related | chr4:1501168-1503561 FORWARD
559	Lj1A734T66	5.54312	2.86142	4.16158	misc.UDP glucosyl and glucoronyl transferases	glycosyltransferase family 14 protein / core-2/I-branching enzyme family protein | chr4:1467727-1470080 REVERSE
560	Lj1A737T46	6.29748	3.02396	4.29838	not assigned.unknown	unknown protein | chr4:13965108-13966860 REVERSE
561	Lj1A737T47	5.90348	3.20583	5.65812	lipid metabolism.Phospholipid synthesis.diacylglycerol kinase	Symbols: DGK5, ATDGK5 | diacylglycerol kinase, putative | chr2:8989275-8993114 REVERSE
562	Lj1A73T40	23.3248	37.5555	38.3267	protein.targeting.nucleus	nuclear transport factor 2 (NTF2) family protein / RNA recognition motif (RRM)-containing protein | chr5:17688788-17691939 REVERSE
563	Lj1A744T31	79.7268	183.992	162.43	protein.postranslational modification	leucine-rich repeat family protein | chr4:1428171-1431663 FORWARD
564	Lj1A748T29	38.6952	206.437	429.842	cell wall.modification	Symbols: XTH9 | XTH9 (XYLOGLUCAN ENDOTRANSGLUCOSYLASE/HYDROLASE 9); hydrolase, acting on glycosyl bonds / xyloglucan:xyloglucosyl transferase | chr4:1415949-1417327 FORWARD
565	Lj1A74G98	25.693	29.4194	36.4564	not assigned.unknown	unknown protein | chr2:8796283-8798218 REVERSE
566	Lj1A750G20	2.90829	1.51105	1.13825	signalling.light	phototropic-responsive NPH3 protein-related | chr3:7789376-7792380 FORWARD
567	Lj1A754T66	6.42711	3.41007	4.48064	major CHO metabolism.degradation.starch.starch cleavage	Symbols: ATBETA-AMY, AT-BETA-AMY, RAM1, BMY1, BAM5 | BAM5 (BETA-AMYLASE 5); beta-amylase | chr4:8666338-8669470 REVERSE
568	Lj1A754T69	221.316	88.941	83.7028	major CHO metabolism.degradation.starch.starch cleavage	Symbols: ATBETA-AMY, AT-BETA-AMY, RAM1, BMY1, BAM5 | BAM5 (BETA-AMYLASE 5); beta-amylase | chr4:8666338-8669470 REVERSE
569	Lj1A755G22	44.2248	32.2857	38.7556	cell.cycle.peptidylprolyl isomerase	peptidyl-prolyl cis-trans isomerase, putative / cyclophilin, putative / rotamase, putative | chr2:16192356-16194103 REVERSE
570	Lj1A755T25	45.9426	36.7728	42.5192	cell.cycle.peptidylprolyl isomerase	peptidyl-prolyl cis-trans isomerase, putative / cyclophilin, putative / rotamase, putative | chr2:16192356-16194103 REVERSE
571	Lj1A755T26	53.3895	68.0715	69.8065	RNA.regulation of transcription.bHLH,Basic Helix-Loop-Helix family	Symbols: ILR3 | ILR3 (iaa-leucine resistant3); DNA binding / transcription factor | chr5:22217055-22219274 FORWARD
572	Lj1A756G86	28.4325	21.5868	20.9236	not assigned.unknown	Symbols: PEX22 | PEX22 (peroxin 22); protein binding | chr3:7701025-7703385 REVERSE
573	Lj1A757T34	25.4718	19.7624	20.7849	cell.vesicle transport	Symbols: SYP132, ATSYP132 | SYP132 (SYNTAXIN OF PLANTS 132); SNAP receptor | chr5:2588342-2591316 FORWARD
574	Lj1A759T40	6.91727	3.58523	5.68959	not assigned.unknown	unknown protein | chr1:1509103-1510281 REVERSE
575	Lj1A759T42	14.3295	18.8897	21.1011	RNA.regulation of transcription.unclassified	MAK16 protein-related | chr1:8260865-8262772 REVERSE
576	Lj1A75T44	6.06218	8.36754	9.23193	development.unspecified	transducin family protein / WD-40 repeat family protein | chr2:8772687-8775614 REVERSE
577	Lj1A75T45	13.3602	16.5161	18.7023	development.unspecified	transducin family protein / WD-40 repeat family protein | chr2:8772687-8775614 REVERSE
578	Lj1A762G43	31.9475	0.976416	1.63699	transport.misc	MATE efflux family protein | chr3:7638663-7642205 FORWARD
579	Lj1A762T41	22.9468	3.93922	6.55591	transport.misc	MATE efflux family protein | chr3:7638663-7642205 FORWARD
580	Lj1A765G34	36.3931	49.2125	50.1963	protein.glycosylation	galactosyltransferase family protein | chr1:1491164-1494248 REVERSE
581	Lj1A767T24	30.3366	39.6805	48.2978	not assigned.no ontology	2-oxoacid dehydrogenase family protein | chr4:13519811-13523222 REVERSE
582	Lj1A769T50	4.02807	1.36516	1.81628	RNA.regulation of transcription.WRKY domain transcription factor family	Symbols: WRKY6, ATWRKY6 | WRKY6; transcription factor | chr1:23016683-23019279 REVERSE
583	Lj1A76G62	2.22226	1.8242	2.6006	signalling.receptor kinases.extensin	Symbols: ALE2 | ALE2 (Abnormal Leaf Shape 2); kinase | chr2:8755925-8760222 REVERSE
584	Lj1A770G42	18.4388	15.9926	12.2743	cell wall.cellulose synthesis.cellulose synthase	Symbols: ATCSLB03, CSLB03, ATCSLB3 | ATCSLB03; cellulose synthase/ transferase/ transferase, transferring glycosyl groups | chr2:13809216-13813570 FORWARD
585	Lj1A770G43	140.674	90.9845	104.495	misc.misc2	dienelactone hydrolase family protein | chr2:13805519-13807536 REVERSE
586	Lj1A773G36	9.50922	7.08062	5.65008	cell wall.cellulose synthesis.cellulose synthase	Symbols: ATCSLB03, CSLB03, ATCSLB3 | ATCSLB03; cellulose synthase/ transferase/ transferase, transferring glycosyl groups | chr2:13809216-13813570 FORWARD
587	Lj1A778T40	12.8262	57.1695	50.4364	not assigned.unknown	unknown protein | chr2:13846919-13850909 REVERSE
588	Lj1A779T45	7.95681	4.27362	5.45279	RNA.regulation of transcription.Chromatin Remodeling Factors	DNA binding / protein binding / zinc ion binding | chr4:11728525-11730509 REVERSE
589	Lj1A77T23	42.1472	60.1026	64.4569	redox.glutaredoxins	glutaredoxin family protein | chr4:14199096-14200901 FORWARD
590	Lj1A780T58	1.4376	0.647536	1.47973	transport.misc	xanthine/uracil permease family protein | chr2:2180919-2183904 FORWARD
591	Lj1A783T51	7.3546	12.3598	15.8529	RNA.regulation of transcription.C2H2 zinc finger family	Symbols: ZFN2 | ZFN2 (ZINC FINGER NUCLEASE 2); DNA binding / nuclease/ nucleic acid binding | chr2:13965990-13968419 REVERSE
592	Lj1A784T46	20.0845	20.8195	29.904	redox.thioredoxin	Symbols: ATPDIL2-2, ATPDI10, PDI10 | ATPDIL2-2 (PDI-LIKE 2-2); protein disulfide isomerase | chr1:1413644-1416144 REVERSE
593	Lj1A785T50	41.7423	29.0334	30.4456	protein.degradation.metalloprotease	LOCATED IN: cellular_component unknown; CONTAINS InterPro DOMAIN/s: WLM (InterPro:IPR013536), PUG (InterPro:IPR006567); BEST Arabidopsis thaliana protein match is: zinc ion binding (TAIR:AT1G55915.1); Has 335 Blast hits to 326 proteins in 115 species: Archae - 0; Bacteria - 24; Metazoa - 37; Fungi - 138; Plants - 58; Viruses - 2; Other Eukaryotes - 76 (source: NCBI BLink). | chr5:13864852-1386823…
594	Lj1A786G23	6.83884	4.15166	4.90181	not assigned.unknown	unknown protein | chr3:6772687-6774445 FORWARD
595	Lj1A790T33	37.2799	10.8448	15.8764	hormone metabolism.auxin.induced-regulated-responsive-activated	auxin-responsive protein, putative | chr5:19281374-19283061 FORWARD
596	Lj1A792G57	310.467	122.921	72.038	PS.lightreaction.photosystem II.LHC-II	Symbols: LHCB2.1, LHCB2 | LHCB2.1; chlorophyll binding | chr2:1823240-1824425 REVERSE
597	Lj1A792G58	87.2466	33.7003	29.7363	RNA.regulation of transcription.unclassified	zinc finger (CCCH-type) family protein / RNA recognition motif (RRM)-containing protein | chr2:1858543-1861895 REVERSE
598	Lj1A793T50	21.6177	31.394	27.6611	not assigned.no ontology	CBS domain-containing protein / transporter associated domain-containing protein | chr1:20918717-20922232 FORWARD
599	Lj1A794T53	16.3275	9.35524	11.1196	RNA.processing.ribonucleases	3' exoribonuclease family domain 1-containing protein | chr3:2473235-2475447 FORWARD
600	Lj1A796T36	74.1675	38.7387	38.5328	RNA.regulation of transcription.CCAAT box binding factor family, HAP3	Symbols: NF-YB3 | NF-YB3 (NUCLEAR FACTOR Y, SUBUNIT B3); transcription factor | chr4:8344616-8345218 FORWARD
601	Lj1A796T38	42.1695	31.3914	34.4416	signalling.in sugar and nutrient physiology	AMP-activated protein kinase | chr4:9245199-9247251 FORWARD
602	Lj1A797T66	3.96627	28.5218	25.2259	not assigned.no ontology.ABC1 family protein	ABC1 family protein | chr3:2459491-2463957 REVERSE
603	Lj1A798G43	13.1996	14.2414	26.7604	amino acid metabolism.degradation.branched chain group.isoleucine	acetyl-CoA C-acyltransferase, putative / 3-ketoacyl-CoA thiolase, putative | chr5:19331547-19334277 FORWARD
604	Lj1A798T46	48.8069	33.7306	39.732	protein.targeting.secretory pathway.unspecified	emp24/gp25L/p24 family protein | chr3:2455290-2456879 FORWARD
605	Lj1A799G33	31.4874	23.9962	25.3936	RNA.RNA binding	RNA recognition motif (RRM)-containing protein | chr3:4254743-4257407 FORWARD
606	Lj1A799T34	32.9483	161.82	151.35	amino acid metabolism.synthesis.aromatic aa.tryptophan.indole-3-glycerol phosphate synthase	indole-3-glycerol phosphate synthase, putative | chr5:19549798-19552267 FORWARD
607	Lj1A799T35	46.8149	91.522	75.7144	RNA.regulation of transcription.SET-domain transcriptional regulator family	SET domain-containing protein | chr3:2451608-2454860 FORWARD
608	Lj1A79G19	2.51857	1.38886	1.46765	not assigned.unknown	unknown protein | chr2:8733750-8736577 REVERSE
609	Lj1A7G42	15.8319	7.36547	7.80397	protein.synthesis.ribosomal protein.eukaryotic.60S subunit.L7A	ribosomal protein L7Ae/L30e/S12e/Gadd45 family protein / ribonuclease P-related | chr4:769865-770835 FORWARD
610	Lj1A800G35	0.804905	79.838	138.679	RNA.regulation of transcription.C2C2(Zn) CO-like, Constans-like zinc finger family	zinc finger (B-box type) family protein | chr5:19561319-19563722 REVERSE
611	Lj1A800T38	12.8916	16.8619	20.7958	not assigned.unknown	unknown protein | chr5:19559243-19561275 FORWARD
612	Lj1A802T39	28.0098	47.1917	40.7435	major CHO metabolism.synthesis.starch.AGPase	Symbols: ADG1, APS1 | ADG1 (ADP GLUCOSE PYROPHOSPHORYLASE 1); glucose-1-phosphate adenylyltransferase | chr5:19570240-19572804 FORWARD
613	Lj1A804T49	12.0845	7.76835	8.7969	signalling.G-proteins	RNA recognition motif (RRM)-containing protein | chr4:7462599-7467862 FORWARD
614	Lj1A805G82	0.802746	0.236509	0.407643	misc.glutathione S transferases	Symbols: ATGSTU19, GST8 | ATGSTU19 (GLUTATHIONE S-TRANSFERASE TAU 19); glutathione binding / glutathione transferase | chr1:29486413-29487906 REVERSE
615	Lj1A806T62	0.872563	0.957281	2.41129	misc.glutathione S transferases	Symbols: ATGSTU22 | ATGSTU22 (GLUTATHIONE S-TRANSFERASE TAU 22); glutathione transferase | chr1:29472892-29473863 REVERSE
616	Lj1A807T27	7.91331	10.3744	11.9994	protein.degradation.ubiquitin.ubiquitin protease	Symbols: UBP25 | UBP25 (UBIQUITIN-SPECIFIC PROTEASE 25); ubiquitin thiolesterase/ ubiquitin-specific protease | chr3:4811532-4815515 REVERSE
617	Lj1A809G31	14.5909	24.2641	28.3382	RNA.RNA binding	Symbols: CID9 | CID9 (CTC-Interacting Domain 9); RNA binding / protein binding | chr3:4849788-4851601 FORWARD
618	Lj1A815G22	91.3677	52.6742	69.8709	not assigned.unknown	unknown protein | chr1:5840269-5841606 REVERSE
619	Lj1A816T35	31.0846	17.6928	20.9793	not assigned.no ontology	FUNCTIONS IN: molecular_function unknown; INVOLVED IN: biological_process unknown; LOCATED IN: cellular_component unknown; EXPRESSED IN: 16 plant structures; EXPRESSED DURING: 8 growth stages; BEST Arabidopsis thaliana protein match is: tropomyosin-related (TAIR:AT1G17140.2); Has 36552 Blast hits to 19717 proteins in 1278 species: Archae - 377; Bacteria - 3766; Metazoa - 19812; Fungi - 2701; Plan…
620	Lj1A817G51	0.36168	1.77817	1.60336	hormone metabolism.gibberelin.synthesis-degradation.GA2 oxidase	Symbols: ATGA2OX2 | ATGA2OX2 (GIBBERELLIN 2-OXIDASE); gibberellin 2-beta-dioxygenase | chr1:10537648-10539831 FORWARD
621	Lj1A817T50	8.19517	3.94793	4.24119	transport.amino acids	Symbols: CAT8 | CAT8 (CATIONIC AMINO ACID TRANSPORTER 8); basic amino acid transmembrane transporter/ cationic amino acid transmembrane transporter | chr1:5851953-5853955 FORWARD
622	Lj1A818T17	213.386	443.801	449.216	tetrapyrrole synthesis.unspecified	SOUL heme-binding family protein | chr1:5844676-5845661 FORWARD
623	Lj1A819T31	37.1329	20.4974	29.7107	not assigned.unknown	unknown protein | chr1:5840269-5841606 REVERSE
624	Lj1A81T56	12.9505	8.96947	8.92189	cell.division	Symbols: ATCLASP, CLASP | CLASP (CLIP-ASSOCIATED PROTEIN); binding | chr2:8711596-8719018 REVERSE
625	Lj1A81T58	172.5	204.678	243.773	protein.degradation.ubiquitin.proteasom	Symbols: RPT2a | RPT2a (regulatory particle AAA-ATPase 2a); ATPase | chr4:14312303-14314600 FORWARD
626	Lj1A821G46	16.9808	25.1904	34.4397	secondary metabolism.isoprenoids.terpenoids	Symbols: SPS1 | SPS1 (solanesyl diphosphate synthase 1); trans-octaprenyltranstransferase | chr1:29535285-29537417 REVERSE
627	Lj1A822T45	16.3929	29.8993	40.4889	secondary metabolism.flavonoids.chalcones	chalcone-flavanone isomerase-related | chr1:19976415-19977955 REVERSE
628	Lj1A822T51	8.4622	16.2673	17.321	transport.unspecified cations	bile acid:sodium symporter family protein | chr1:29546605-29548824 REVERSE
629	Lj1A824G62	2.14106	19.8868	41.6979	secondary metabolism.phenylpropanoids.lignin biosynthesis.CAD	Symbols: ATCAD9, CAD9 | CAD9 (CINNAMYL ALCOHOL DEHYDROGENASE 9); binding / catalytic/ oxidoreductase/ zinc ion binding | chr4:18291218-18293383 FORWARD
630	Lj1A825G63	1.60635	6.34724	6.85351	not assigned.unknown	unknown protein | chr3:4995597-4997693 FORWARD
631	Lj1A825T64	128.607	268.381	219.912	protein.synthesis.ribosomal protein.prokaryotic.chloroplast.50S subunit.L13	Symbols: emb1473 | emb1473 (embryo defective 1473); structural constituent of ribosome | chr1:29575956-29577658 FORWARD
632	Lj1A826G61	27.0244	18.0643	19.7511	not assigned.unknown	unknown protein | chr3:4982943-4985857 FORWARD
633	Lj1A829T30	23.6026	12.9837	14.9334	protein.degradation.ubiquitin.E3.SCF.FBOX	Symbols: AtTLP7 | AtTLP7 (TUBBY LIKE PROTEIN 7); phosphoric diester hydrolase/ transcription factor | chr1:19891014-19893504 REVERSE
634	Lj1A829T33	273.529	61.2108	64.128	hormone metabolism.ethylene.induced-regulated-responsive-activated	Symbols: MBF1B, ATMBF1B | MBF1B (MULTIPROTEIN BRIDGING FACTOR 1B); DNA binding / transcription coactivator | chr3:21707276-21708911 FORWARD
635	Lj1A82T75	0.904298	1.65444	2.30707	signalling.receptor kinases.leucine rich repeat III	Symbols: TMKL1 | TMKL1 (transmembrane kinase-like 1); ATP binding / kinase/ protein serine/threonine kinase | chr3:9003576-9005943 FORWARD
636	Lj1A82T79	9.35565	7.2475	6.28026	lipid metabolism.''exotics'' (steroids, squalene etc).UDP-glucose:sterol glucosyltransferase	UDP-glucose:sterol glucosyltransferase (UGT80A2) | chr3:2217653-2221702 REVERSE
637	Lj1A82T81	3.61761	2.35378	3.90534	nucleotide metabolism.synthesis.pyrimidine.carbamoyl phosphate synthetase	Symbols: CARB | CARB (CARBAMOYL PHOSPHATE SYNTHETASE B); ATP binding / carbamoyl-phosphate synthase/ catalytic | chr1:10468054-10472211 FORWARD
638	Lj1A831G67	219.901	272.63	337.045	protein.synthesis.ribosomal protein.eukaryotic.60S subunit.L18A	60S ribosomal protein L18A (RPL18aB) | chr2:14532708-14534239 REVERSE
639	Lj1A831G68	127.611	102.469	123.318	signalling.14-3-3 proteins	Symbols: GRF9, GF14 MU | GRF9 (GENERAL REGULATORY FACTOR 9); calcium ion binding / protein binding / protein phosphorylated amino acid binding | chr2:17731855-17733967 REVERSE
640	Lj1A831G69	100.04	64.4951	73.3697	protein.degradation.ubiquitin.E2	Symbols: UBC36, UBC13B | ubiquitin-conjugating enzyme, putative | chr1:5776282-5778484 REVERSE
641	Lj1A831T71	2.76099	8.63845	5.69927	redox.thioredoxin	Symbols: TTL1 | TTL1 (TETRATRICOPETIDE-REPEAT THIOREDOXIN-LIKE 1); binding | chr1:19879422-19882375 FORWARD
642	Lj1A832G37	96.1398	66.254	55.4901	not assigned.no ontology	DJ-1 family protein | chr1:19864770-19867389 REVERSE
643	Lj1A832T47	4.54259	5.25357	5.8581	signalling.receptor kinases.leucine rich repeat VIII-2	protein kinase family protein | chr1:5697324-5699769 FORWARD
644	Lj1A833T50	10.8377	16.9137	16.5031	RNA.processing	Symbols: ATIPT9, IPT9 | ATIPT9; ATP binding / tRNA isopentenyltransferase | chr5:6767797-6771170 REVERSE
645	Lj1A833T51	34.0002	86.3306	91.6884	TCA / org. transformation.TCA.malate DH	malate dehydrogenase (NAD), mitochondrial | chr1:19854615-19856937 REVERSE
646	Lj1A834G14	24.5791	14.1167	13.3988	signalling.calcium	sodium/calcium exchanger family protein / calcium-binding EF hand family protein | chr1:19844632-19847836 FORWARD
647	Lj1A836G33	17.1214	26.9093	27.6104	not assigned.no ontology	oxidoreductase, zinc-binding dehydrogenase family protein | chr3:5076689-5079117 FORWARD
648	Lj1A839T37	16.3395	20.0405	23.1826	protein.degradation.ubiquitin.proteasom	proteasome-related | chr3:5111893-5116007 FORWARD
649	Lj1A83T29	30.2009	16.3475	18.9448	not assigned.unknown	nucleic acid binding | chr3:2223001-2225254 REVERSE
650	Lj1A840T52	10.4151	14.5176	15.5458	signalling.MAP kinases	protein kinase, putative | chr3:5126597-5132306 REVERSE
651	Lj1A842T55	7.05566	5.21386	6.47975	misc.UDP glucosyl and glucoronyl transferases	glycosyltransferase family 14 protein / core-2/I-branching enzyme family protein | chr3:5166206-5169151 FORWARD
652	Lj1A843G46	11.5131	19.7778	22.1882	protein.degradation.AAA type	Symbols: NSF | NSF (N-ethylmaleimide sensitive factor); ATP binding / binding / nucleoside-triphosphatase/ nucleotide binding | chr4:2489417-2495766 REVERSE
653	Lj1A846T66	6.9666	4.99659	5.87467	transport.misc	choline transporter-related | chr3:5193228-5196591 FORWARD
654	Lj1A847G19	7.03225	3.54373	4.4927	not assigned.no ontology	leucine-rich repeat family protein | chr3:5203292-5207559 FORWARD
655	Lj1A847T19	1.2933	3.74985	6.26523	not assigned.unknown	FUNCTIONS IN: molecular_function unknown; INVOLVED IN: response to wounding; LOCATED IN: cellular_component unknown; EXPRESSED IN: male gametophyte, pollen tube; EXPRESSED DURING: L mature pollen stage; CONTAINS InterPro DOMAIN/s: Cystathionine beta-synthase, core (InterPro:IPR000644); BEST Arabidopsis thaliana protein match is: CBS domain-containing protein (TAIR:AT4G27460.1); Has 79 Blast hits …
656	Lj1A848T58	12.4735	77.545	50.3941	hormone metabolism.auxin.induced-regulated-responsive-activated	unknown protein | chr4:13727484-13728886 REVERSE
657	Lj1A848T61	9.32169	7.32844	6.37447	development.unspecified	WD-40 repeat family protein | chr5:21993349-21997076 REVERSE
658	Lj1A848T62	1.44552	2.70856	9.05103	not assigned.unknown	unknown protein | chr4:13723794-13725137 FORWARD
659	Lj1A849T50	1.7163	1.03758	1.7068	cell.organisation	Symbols: CIP7 | CIP7 (COP1-INTERACTING PROTEIN 7); transcription activator | chr4:13718679-13723047 FORWARD
660	Lj1A850T64	351.744	335.512	246.61	not assigned.no ontology	peroxisomal membrane protein-related | chr1:19685745-19687907 FORWARD
661	Lj1A850T65	20.382	41.6475	32.4192	cell.cycle.peptidylprolyl isomerase	peptidyl-prolyl cis-trans isomerase TLP38, chloroplast / thylakoid lumen PPIase of 38 kDa / cyclophilin / rotamase | chr3:5249599-5252506 REVERSE
662	Lj1A851G60	1.30956	4.34614	4.20832	nucleotide metabolism.degradation	Symbols: AHL, ATAHL | AHL (ARABIDOPSIS HAL2-LIKE); 3'(2'),5'-bisphosphate nucleotidase/ inositol or phosphatidylinositol phosphatase | chr5:22085998-22088017 FORWARD
663	Lj1A851T62	21.8216	11.6808	12.8755	not assigned.unknown	methyltransferase | chr5:22090533-22092126 FORWARD
664	Lj1A853T83	6.87884	9.26414	8.24414	misc.GCN5-related N-acetyltransferase	GCN5-related N-acetyltransferase (GNAT) family protein / amino acid kinase family protein | chr4:17696059-17698843 REVERSE
665	Lj1A854T35	63.2196	39.5047	37.5595	cell.vesicle transport	Symbols: ATMAMI | ATMAMI (ARABIDOPSIS THALIANA MEMBRANE-ASSOCIATED MANNITOL-INDUCED); structural molecule | chr5:21958214-21960601 FORWARD
666	Lj1A854T36	8.72741	0.822032	0.894938	lipid metabolism.Phospholipid synthesis.diacylglycerol kinase	Symbols: DGK5, ATDGK5 | diacylglycerol kinase, putative | chr2:8989275-8993114 REVERSE
667	Lj1A855G17	243.673	23.6996	25.3849	PS.lightreaction.cytochrome b6/f	Symbols: PETC, PGR1 | PETC (PHOTOSYNTHETIC ELECTRON TRANSFER C); electron transporter, transferring electrons from cytochrome b6/f complex of photosystem II | chr4:1440146-1441863 FORWARD
668	Lj1A858G108	4.35037	7.65015	7.06294	signalling.receptor kinases.S-locus glycoprotein like	ATP binding / protein kinase/ protein serine/threonine kinase/ protein tyrosine kinase/ sugar binding | chr4:13666281-13669202 FORWARD
669	Lj1A859T22	12.2884	4.07282	8.19571	hormone metabolism.ethylene.induced-regulated-responsive-activated	ethylene-responsive protein -related | chr3:7210407-7213299 REVERSE
670	Lj1A85T20	6.62227	4.55836	5.86127	not assigned.no ontology	membrane protein | chr3:2241036-2243124 FORWARD
671	Lj1A860T39	8.84085	6.55449	7.06313	RNA.processing.splicing	WD-40 repeat family protein | chr5:22146514-22149120 REVERSE
672	Lj1A861T61	11.9624	14.7805	18.3449	signalling.receptor kinases.leucine rich repeat I	protein kinase family protein | chr5:22180480-22182698 FORWARD
673	Lj1A861T62	207.15	302.979	269.959	protein.synthesis.ribosomal protein.prokaryotic.chloroplast.50S subunit.L24	50S ribosomal protein L24, chloroplast (CL24) | chr5:22182978-22184567 FORWARD
674	Lj1A862T74	3.64621	7.28804	8.25709	protein.degradation.ubiquitin.E3.RING	zinc finger protein-related | chr5:22192499-22194308 REVERSE
675	Lj1A862T75	107.586	103.895	214.917	DNA.synthesis/chromatin structure.histone	Symbols: HTA2 | HTA2 (histone H2A); DNA binding | chr4:13637288-13638419 REVERSE
676	Lj1A863G59	134.596	71.8702	80.2401	RNA.regulation of transcription.bHLH,Basic Helix-Loop-Helix family	Symbols: ILR3 | ILR3 (iaa-leucine resistant3); DNA binding / transcription factor | chr5:22217055-22219274 FORWARD
677	Lj1A866T44	1687.51	4549.4	4221.05	Co-factor and vitamine metabolism.thiamine	Symbols: THI1, TZ, THI4 | THI1; protein homodimerization | chr5:22246592-22248332 FORWARD
678	Lj1A867T32	19.3478	23.1503	26.5483	redox.thioredoxin	Symbols: ATPDIL5-4, ATPDI7, PDI7 | thioredoxin family protein | chr4:13589072-13593585 FORWARD
679	Lj1A869T79	6.01314	4.33043	4.36804	not assigned.unknown	Symbols: TOR1, SPR2, CN | TOR1 (TORTIFOLIA 1); microtubule binding | chr4:13581401-13585155 REVERSE
680	Lj1A86T17	254.539	336.969	369.423	protein.synthesis.ribosomal protein.eukaryotic.60S subunit.L13A	60S ribosomal protein L13A (RPL13aD) | chr5:19771138-19772722 REVERSE
681	Lj1A871G90	6.9593	9.74226	11.8993	not assigned.unknown	unknown protein | chr5:22302001-22305795 FORWARD
682	Lj1A871G91	36.6434	56.9753	55.8046	misc.acid and other phosphatases	Symbols: ATPAP18, PAP18 | PAP18 (PURPLE ACID PHOSPHATASE 18); acid phosphatase/ protein serine/threonine phosphatase | chr3:7157906-7160417 FORWARD
683	Lj1A871G92	20.5804	9.16279	11.323	RNA.regulation of transcription.putative transcription regulator	AT hook motif-containing protein | chr5:22305734-22307564 REVERSE
684	Lj1A872G52	40.0635	45.7878	43.5229	protein.degradation.cysteine protease	OTU-like cysteine protease family protein | chr1:18774856-18776959 REVERSE
685	Lj1A872G53	59.5234	45.2153	58.2656	RNA.processing.ribonucleases	endoribonuclease L-PSP family protein | chr3:7109949-7111824 REVERSE
686	Lj1A874T30	2.29865	32.7804	70.0723	misc.GDSL-motif lipase	GDSL-motif lipase/hydrolase family protein | chr5:22337701-22340100 FORWARD
687	Lj1A875G28	3.82169	5.71513	6.13236	not assigned.unknown	unknown protein | chr5:22341952-22346577 FORWARD
688	Lj1A876G36	11.564	8.20266	9.77986	amino acid metabolism.synthesis.histidine.glutamine amidotransferase/cyclase	Symbols: AT-HF, HISN4 | AT-HF (HIS HF); imidazoleglycerol-phosphate synthase | chr4:13515478-13519855 FORWARD
689	Lj1A878T41	5.49886	13.7725	11.3342	major CHO metabolism.synthesis.starch.starch branching	Symbols: EMB2729, BE1 | alpha-amylase/ catalytic/ cation binding | chr3:7123197-7130436 REVERSE
690	Lj1A878T44	26.8947	16.1364	14.3764	RNA.processing.ribonucleases	Symbols: RTL3 | RTL3 (RNase three-like protein 3); RNA binding / double-stranded RNA binding / ribonuclease III | chr5:18260441-18264346 FORWARD
691	Lj1A879T54	6.32765	12.3082	12.8397	nucleotide metabolism.synthesis.pyrimidine.aspartate transcarbamoylase	aspartate carabmoyltransferase, chloroplast / aspartate transcarbamylase / ATCase (PYRB) | chr3:7090106-7092670 REVERSE
692	Lj1A880T60	16.0771	14.7033	21.9664	protein.folding	co-chaperone grpE protein, putative | chr5:22394607-22396572 FORWARD
693	Lj1A881T81	2.91596	1.45099	1.77563	RNA.regulation of transcription.putative transcription regulator	PHD finger family protein | chr1:18748537-18751338 FORWARD
694	Lj1A881T82	17.9569	19.501	28.4699	not assigned.no ontology	lipid-binding serum glycoprotein family protein | chr1:1411170-1413627 FORWARD
695	Lj1A881T83	22.9429	36.5327	40.4067	cell.division	Symbols: FTSZ1-1, ATFTSZ1-1, CPFTSZ | FTSZ1-1; protein binding / structural molecule | chr5:22420652-22422649 REVERSE
696	Lj1A882T68	13.4163	7.32347	7.43401	cell.organisation	Symbols: ATFIM1, FIM1 | ATFIM1; actin binding | chr4:13463544-13467599 FORWARD
697	Lj1A883G40	107.382	89.573	114.389	protein.synthesis.ribosomal protein.eukaryotic.40S subunit.S8	40S ribosomal protein S8 (RPS8B) | chr5:23902465-23903733 REVERSE
698	Lj1A883T37	13.3161	9.16281	9.65059	not assigned.no ontology	SWIB complex BAF60b domain-containing protein | chr4:11807660-11810117 FORWARD
699	Lj1A884G88	0.290883	0.781866	1.32753	cell.organisation	kinesin motor family protein | chr3:7031332-7036499 FORWARD
700	Lj1A888G37	23.469	29.5829	31.4167	not assigned.unknown	unknown protein | chr5:22525807-22528110 FORWARD
701	Lj1A88G44	11.7379	8.26076	7.55078	protein.aa activation.methionine-tRNA ligase	methionine--tRNA ligase, putative / methionyl-tRNA synthetase, putative / MetRS, putative | chr4:7993155-7998515 REVERSE
702	Lj1A890G48	5.84177	3.99466	3.63686	RNA.regulation of transcription.HDA	Symbols: SRT1 | SRT1 (sirtuin 1); DNA binding / NAD or NADH binding / NAD-dependent histone deacetylase/ zinc ion binding | chr5:22567222-22570963 FORWARD
703	Lj1A890T52	1.50705	3.21986	2.74743	not assigned.unknown	unknown protein | chr5:22586287-22594035 FORWARD
704	Lj1A892G89	60.869	73.3334	76.5589	RNA.regulation of transcription.bZIP transcription factor family	bZIP family transcription factor | chr1:2621904-2627848 REVERSE
705	Lj1A892G90	26.672	29.4494	33.4487	DNA.synthesis/chromatin structure	nucleolar protein, putative | chr4:13419567-13423790 FORWARD
706	Lj1A894T49	31.4765	59.7914	75.3327	signalling.calcium	Symbols: CBL2, ATCBL2 | CBL2 (CALCINEURIN B-LIKE 2); calcium ion binding | chr5:22671452-22673855 FORWARD
707	Lj1A895T71	2.25878	2.72472	3.87266	signalling.receptor kinases.leucine rich repeat XI	leucine-rich repeat protein kinase, putative | chr5:22694878-22698628 FORWARD
708	Lj1A895T73	9.95176	14.5465	15.6244	DNA.repair	regulatory protein RecX family protein | chr3:4264295-4266362 REVERSE
709	Lj1A897G41	7.62401	4.58412	5.28389	RNA.regulation of transcription.unclassified	transcription factor-related | chr1:20840195-20845182 REVERSE
710	Lj1A897T42	8.06909	19.3343	28.303	not assigned.no ontology.BTB/POZ domain-containing protein	BTB/POZ domain-containing protein | chr1:20846908-20849054 REVERSE
711	Lj1A898G72	0.0587227	1.03038	1.4807	minor CHO metabolism.raffinose family.raffinose synthases.putative	Symbols: AtSIP1 | AtSIP1 (Arabidopsis thaliana seed imbibition 1); hydrolase, hydrolyzing O-glycosyl compounds | chr1:20835366-20838778 REVERSE
712	Lj1A898G74	9.5393	5.79253	7.48948	transport.amino acids	Symbols: AAP7 | AAP7; amino acid transmembrane transporter | chr5:8028378-8030816 FORWARD
713	Lj1A899G25	53.2117	24.9167	27.4839	RNA.RNA binding	KH domain-containing protein | chr4:13372885-13378390 REVERSE
714	Lj1A899G26	516.557	328.944	324.751	protein.degradation.ubiquitin.E2	Symbols: UBC28 | ubiquitin-conjugating enzyme, putative | chr1:23833563-23835536 FORWARD
715	Lj1A89T67	23.8811	16.4505	20.7695	cell wall.pectin synthesis	Symbols: GAUT8, QUA1 | QUA1 (QUASIMODO 1); polygalacturonate 4-alpha-galacturonosyltransferase/ transferase, transferring glycosyl groups / transferase, transferring hexosyl groups | chr3:9154711-9156845 FORWARD
716	Lj1A89T69	10.52	8.49377	8.26621	not assigned.unknown	unknown protein | chr3:2292798-2295452 REVERSE
717	Lj1A89T71	24.7701	6.49106	8.98329	RNA.regulation of transcription.AP2/EREBP, APETALA2/Ethylene-responsive element binding protein family	AP2 domain-containing transcription factor family protein | chr4:7613720-7615310 FORWARD
718	Lj1A89T72	30.1408	27.1234	33.7463	protein.targeting.nucleus	nuclear transport factor 2 (NTF2) family protein / RNA recognition motif (RRM)-containing protein | chr3:9156957-9159903 REVERSE
719	Lj1A89T73	1.20879	2.62331	3.29023	protein.targeting.secretory pathway.ER	ER lumen protein retaining receptor family protein | chr3:9160168-9162067 REVERSE
720	Lj1A8G46	29.3977	55.1385	49.6673	protein.targeting.chloroplast	preprotein translocase secA subunit, putative | chr4:770722-776131 REVERSE
721	Lj1A8T46	24.0555	45.1408	33.6812	protein.targeting.chloroplast	preprotein translocase secA subunit, putative | chr4:770722-776131 REVERSE
722	Lj1A900G25	31.704	22.799	26.3972	cell.organisation	Symbols: ATARP8, ARP8 | ATARP8 (ACTIN-RELATED PROTEIN 8); structural constituent of cytoskeleton | chr5:22737325-22741031 REVERSE
723	Lj1A901G36	11.7242	12.8567	14.4191	not assigned.no ontology	Symbols: WIP1 | WIP1 (WPP-DOMAIN INTERACTING PROTEIN 1); protein heterodimerization/ protein homodimerization | chr4:13365368-13367497 FORWARDhighly similar to ( 590)AT4G26450| Symbols: WIP1 | WIP1 (WPP-DOMAIN INTERACTING PROTEIN 1); protein heterodimerization/ protein homodimerization | chr4:13362564-13368686 FORWARD
724	Lj1A901G37	12.4744	18.9314	17.3123	not assigned.unknown	Symbols: HAP8 | HAP8 (HAPLESS 8) | chr5:22768577-22772892 REVERSE
725	Lj1A902G38	7.8412	11.6468	12.733	transport.unspecified anions	Symbols: CLC-F, ATCLC-F | CLC-F (CHLORIDE CHANNEL F); ion channel/ voltage-gated chloride channel | chr1:20787134-20791189 REVERSE
726	Lj1A903G71	10.8826	40.0499	18.853	RNA.regulation of transcription.NAC domain transcription factor family	Symbols: NAC1, ANAC022 | NAC1; transcription factor | chr1:20946571-20949281 REVERSE
727	Lj1A905G40	61.0288	97.6125	100.791	not assigned.unknown	INVOLVED IN: biological_process unknown; LOCATED IN: chloroplast; EXPRESSED IN: 21 plant structures; EXPRESSED DURING: 13 growth stages; CONTAINS InterPro DOMAIN/s: Iojap-related protein (InterPro:IPR004394); Has 2517 Blast hits to 2517 proteins in 833 species: Archae - 0; Bacteria - 1551; Metazoa - 22; Fungi - 0; Plants - 35; Viruses - 0; Other Eukaryotes - 909 (source: NCBI BLink). | chr3:41284…
728	Lj1A905T43	87.6317	161.355	154.012	tetrapyrrole synthesis.porphobilinogen deaminase	Symbols: HEMC | HEMC (HYDROXYMETHYLBILANE SYNTHASE); hydroxymethylbilane synthase | chr5:2663499-2665792 REVERSE
729	Lj1A906T50	208.697	260.69	296.681	protein.synthesis.elongation	Symbols: LOS1 | LOS1; copper ion binding / translation elongation factor/ translation factor, nucleic acid binding | chr1:20967930-20971742 REVERSE
730	Lj1A907T21	3.72772	4.93031	6.73178	not assigned.unknown	unknown protein | chr1:5648760-5651167 FORWARD
731	Lj1A907T22	22.9157	16.5928	18.1864	not assigned.no ontology.pentatricopeptide (PPR) repeat-containing protein	tetratricopeptide repeat (TPR)-containing protein | chr1:20977695-20979357 REVERSE
732	Lj1A910T5	33.9279	30.5927	40.9317	not assigned.unknown	unknown protein | chr1:29779721-29780773 REVERSE
733	Lj1A913T48	219.603	79.1902	143.895	transport.Major Intrinsic Proteins.PIP	Symbols: PIP2A, PIP2, PIP2;1 | PIP2A (PLASMA MEMBRANE INTRINSIC PROTEIN 2A); water channel | chr3:19803655-19805713 REVERSE
734	Lj1A914G41	7.293	3.33637	6.2343	development.storage proteins	Symbols: PLP7, PLA IIIA | PLA IIIA (PATATIN-LIKE PROTEIN 6) | chr3:20358896-20361233 REVERSE
735	Lj1A914G42	1.55041	5.46286	15.177	transport.amino acids	tryptophan/tyrosine permease family protein | chr5:6578952-6581945 FORWARD
736	Lj1A914T38	130.359	79.923	120.616	not assigned.no ontology	esterase/lipase/thioesterase family protein | chr5:6494055-6495284 FORWARD
737	Lj1A914T43	91.7335	97.0702	143.102	amino acid metabolism.synthesis.aromatic aa.chorismate.chorismate synthase	Symbols: EMB1144 | EMB1144 (embryo defective 1144); chorismate synthase | chr1:18064905-18068090 REVERSE
738	Lj1A916G22	19.6601	30.4779	28.6333	not assigned.no ontology.ABC1 family protein	Symbols: ATATH8 | ATATH8; transporter | chr2:16349968-16355963 FORWARD
739	Lj1A916T23	5034.56	2429.6	1946.25	PS.lightreaction.photosystem I.LHC-I	Symbols: LHCA1 | LHCA1; chlorophyll binding | chr3:20339504-20341103 REVERSE
740	Lj1A918T46	5.67553	12.9173	7.68815	protein.degradation.ubiquitin.E3.RING	zinc finger (C3HC4-type RING finger) family protein | chr2:15603584-15608454 REVERSE
741	Lj1A918T51	3.11291	4.69833	6.95523	protein.degradation.serine protease	Symbols: SCPL27 | SCPL27 (serine carboxypeptidase-like 27); serine-type carboxypeptidase | chr3:2552477-2554921 FORWARD
742	Lj1A919T47	19.3145	13.4686	27.1356	not assigned.unknown	unknown protein | chr4:12864614-12866827 FORWARD
743	Lj1A920T51	37.9005	19.6442	23.8923	protein.synthesis.elongation	elongation factor 1-alpha / EF-1-alpha | chr5:24288658-24291020 FORWARD
744	Lj1A920T52	4.15043	4.43909	5.35816	not assigned.unknown	Symbols: RBL | RBL (REBELOTE) | chr3:20578978-20582405 FORWARD
745	Lj1A921G30	11.1536	6.04193	6.8778	protein.synthesis.elongation	elongation factor 1-alpha / EF-1-alpha | chr5:24288658-24291020 FORWARD
746	Lj1A922T71	14.7101	32.0122	30.757	transport.metabolite transporters at the mitochondrial membrane	mitochondrial substrate carrier family protein | chr2:15044045-15048603 FORWARD
747	Lj1A925G67	58.5027	10.8959	14.8099	RNA.regulation of transcription.AP2/EREBP, APETALA2/Ethylene-responsive element binding protein family	Symbols: RAP2.7, TOE1 | RAP2.7 (RELATED TO AP2.7); DNA binding / transcription factor | chr2:12225951-12228543 REVERSE
748	Lj1A925T62	41.5146	25.0122	23.6274	not assigned.unknown	catalytic | chr3:20368168-20370098 REVERSE
749	Lj1A926G31	11.556	6.88621	7.01657	not assigned.no ontology	hydrolase family protein / HAD-superfamily protein | chr3:16790761-16793534 FORWARD
750	Lj1A926T32	2.38542	0.32351	0.499065	RNA.regulation of transcription.AP2/EREBP, APETALA2/Ethylene-responsive element binding protein family	Symbols: RAP2.12 | RAP2.12; DNA binding / transcription factor | chr1:20135112-20136970 FORWARD
751	Lj1A927G58	40.8306	29.7649	26.8147	misc.glutathione S transferases	Symbols: GSTL2 | GSTL2 | chr3:20398538-20400346 REVERSE
752	Lj1A927T58	30.4448	40.4456	55.319	lipid metabolism.Phospholipid synthesis	Symbols: PGPS1, PGP1, PGS1 | PGP1 (PHOSPHATIDYLGLYCEROLPHOSPHATE SYNTHASE 1); CDP-alcohol phosphatidyltransferase/ CDP-diacylglycerol-glycerol-3-phosphate 3-phosphatidyltransferase | chr2:16407239-16409123 FORWARD
753	Lj1A927T61	13.6169	8.91578	14.5288	signalling.G-proteins	RabGAP/TBC domain-containing protein | chr3:20388869-20394911 REVERSE
754	Lj1A928G67	19.671	12.8812	15.3216	misc.glutathione S transferases	Symbols: GSTL2 | GSTL2 | chr3:20398538-20400346 REVERSE
755	Lj1A928T59	16.1248	6.26725	7.66007	RNA.regulation of transcription.Psudo ARR transcription factor family	Symbols: APRR3, PRR3 | APRR3 (ARABIDOPSIS PSEUDO-RESPONSE REGULATOR 3); transcription regulator/ two-component response regulator | chr5:24197999-24201364 REVERSE
756	Lj1A928T60	65.0944	26.9089	31.9346	RNA.regulation of transcription.Psudo ARR transcription factor family	Symbols: PRR7, APRR7 | PRR7 (PSEUDO-RESPONSE REGULATOR 7); transcription regulator/ two-component response regulator | chr5:637897-641977 REVERSE
757	Lj1A929G70	34.8566	24.858	24.867	RNA.processing	small nuclear ribonucleoprotein family protein / snRNP family protein | chr1:9779138-9782700 FORWARD
758	Lj1A929T67	19.7156	19.5404	23.7981	misc.nitrilases, *nitrile lyases, berberine bridge enzymes, reticuline oxidases, troponine reductases	nitrilase, putative | chr4:5608240-5611215 REVERSE
759	Lj1A92T27	63.2191	33.4622	39.5302	protein.folding	Symbols: ROF1, ATFKBP62, FKBP62 | ROF1 (ROTAMASE FKBP 1); FK506 binding / calmodulin binding / peptidyl-prolyl cis-trans isomerase | chr3:9188181-9191419 FORWARD
760	Lj1A930T83	6.41707	9.13281	9.25807	cell wall.degradation.pectate lyases and polygalacturonases	pectate lyase family protein | chr3:20438772-20440429 FORWARD
761	Lj1A930T84	72.5201	78.3709	148.769	secondary metabolism.flavonoids.chalcones.chalcone isomerase	Symbols: TT5, A11, CFI | TT5 (TRANSPARENT TESTA 5); chalcone isomerase | chr3:20430114-20431470 REVERSE
762	Lj1A930T85	23.4306	19.7575	17.9598	cell.organisation	Symbols: ITN1 | ITN1 (INCREASED TOLERANCE TO NACL); protein binding | chr3:3934078-3936694 FORWARD
763	Lj1A931T50	80.1601	56.2013	113.592	not assigned.no ontology	esterase/lipase/thioesterase family protein | chr2:16460364-16463061 FORWARD
764	Lj1A933T67	51.2817	34.0617	41.6101	signalling.G-proteins	Ras-related GTP-binding family protein | chr5:24107215-24109251 REVERSE
765	Lj1A935G50	10.3926	10.492	12.7694	transport.misc	SEC14 cytosolic factor family protein / phosphoglyceride transfer family protein | chr3:17092938-17095639 REVERSE
766	Lj1A937T93	93.8804	55.0361	53.7664	lipid metabolism.''exotics'' (steroids, squalene etc).trans-2-enoyl-CoA reductase (NADPH)	Symbols: CER10, ECR, ATTSC13, TSC13 | CER10; 3-oxo-5-alpha-steroid 4-dehydrogenase/ fatty acid elongase/ trans-2-enoyl-CoA reductase (NADPH) | chr3:20520930-20523014 REVERSE
767	Lj1A937T94	6.94409	12.3076	10.4437	cell.organisation	Symbols: ACT3 | ACT3 (actin 3); structural constituent of cytoskeleton | chr3:19915288-19917641 FORWARD
768	Lj1A937T96	5.51487	19.1999	25.7876	misc.beta 1,3 glucan hydrolases	glycosyl hydrolase family protein 17 | chr4:5807220-5807710 REVERSE
769	Lj1A937T98	34.8607	9.34072	16.6216	not assigned.unknown	unknown protein | chr2:16527792-16529407 REVERSE
770	Lj1A938T35	313.854	652.965	669.317	glycolysis.cytosolic branch.triosephosphate isomerase (TPI)	Symbols: ATCTIMC, TPI | TPI (TRIOSEPHOSPHATE ISOMERASE); triose-phosphate isomerase | chr3:20553690-20556560 FORWARD
771	Lj1A939G60	34.4879	11.0019	11.6676	RNA.processing.splicing	Symbols: SCL30A | SCL30a; RNA binding / nucleic acid binding / nucleotide binding | chr3:4429298-4432159 REVERSE
772	Lj1A939T62	14.3591	9.1734	7.65504	DNA.unspecified	Symbols: TBP1, ATBP-1, ATBP1, ATTBP1, HPPBF-1 | TBP1 (TELOMERIC DNA BINDING PROTEIN 1); DNA binding / double-stranded telomeric DNA binding | chr5:4460894-4464666 FORWARD
773	Lj1A941T104	1.74996	1.08473	1.06479	signalling.receptor kinases.legume-lectin	lectin protein kinase, putative | chr3:20600019-20602087 REVERSE
774	Lj1A942T61	9.65646	1.77418	1.63105	protein.postranslational modification	protein phosphatase 2C, putative / PP2C, putative | chr1:2280835-2282828 REVERSE
775	Lj1A943G42	44.2289	17.3705	18.1126	cell.division	regulator of chromosome condensation (RCC1) family protein | chr3:20612700-20615920 FORWARD
776	Lj1A944G61	33.4561	3.41042	1.72548	not assigned.unknown	unknown protein | chr5:386018-388123 REVERSE
777	Lj1A945T19	3.28005	1.34422	1.96445	not assigned.unknown	unknown protein | chr2:16643381-16645377 FORWARD
778	Lj1A946G35	0.61758	0.283417	0.28116	not assigned.unknown	unknown protein | chr2:16643381-16645377 FORWARD
779	Lj1A946T36	33.7434	2.92409	1.20107	not assigned.unknown	unknown protein | chr5:23847405-23848557 REVERSE
780	Lj1A947G90	5.34474	2.51155	6.2584	misc.UDP glucosyl and glucoronyl transferases	UDP-glucoronosyl/UDP-glucosyl transferase family protein | chr3:20671115-20673372 FORWARD
781	Lj1A947T90	22.6825	14.3145	14.5856	misc.UDP glucosyl and glucoronyl transferases	Symbols: AtUGT85A3 | AtUGT85A3 (UDP-glucosyl transferase 85A3); glucuronosyltransferase/ transcription factor/ transferase, transferring glycosyl groups | chr1:7900387-7902332 REVERSE
782	Lj1A948G46	10.5235	12.0105	15.5441	protein.degradation.ubiquitin.E3.RING	zinc finger (C3HC4-type RING finger) family protein | chr5:1755766-1757085 FORWARD
783	Lj1A949T58	15.5877	10.7564	11.5656	not assigned.unknown	binding | chr2:16660596-16663048 FORWARD
784	Lj1A949T60	0.50926	0.737339	1.34144	RNA.regulation of transcription.putative transcription regulator	Symbols: PCNA1 | PCNA1 (PROLIFERATING CELLULAR NUCLEAR ANTIGEN); DNA binding / DNA polymerase processivity factor/ protein binding | chr1:2263140-2264551 FORWARD
785	Lj1A94G37	623.562	709.656	932.744	protein.synthesis.ribosomal protein.eukaryotic.40S subunit.S8	40S ribosomal protein S8 (RPS8B) | chr5:23902465-23903733 REVERSE
786	Lj1A952T44	7.8425	5.53457	3.63962	transport.amino acids	amino acid permease, putative | chr5:97894-101835 FORWARD
787	Lj1A952T46	331.523	204.061	203.283	protein.synthesis.ribosomal protein.eukaryotic.60S subunit.P0	60S acidic ribosomal protein P0 (RPP0A) | chr2:16708379-16710448 REVERSE
788	Lj1A953G41	71.9532	134.468	101.217	protein.degradation	Symbols: ATEGY2, EGY2 | EGY2; metalloendopeptidase | chr5:1723836-1726859 REVERSE
789	Lj1A954T15	1.61929	0.391389	0.578582	not assigned.unknown	unknown protein | chr2:16743023-16745144 FORWARD
790	Lj1A955G81	11.5346	13.9702	17.9703	cell.cycle.peptidylprolyl isomerase	Symbols: CYP5, ATCYP5, CYP19-4 | CYP5 (CYCLOPHILIN 5); peptidyl-prolyl cis-trans isomerase | chr2:12769033-12770579 REVERSE
791	Lj1A955G82	10.664	14.5724	16.5236	cell.cycle.peptidylprolyl isomerase	peptidyl-prolyl cis-trans isomerase, putative / cyclophilin, putative / rotamase, putative | chr3:20743443-20745083 REVERSE
792	Lj1A956T12	8.9252	11.3772	13.0535	protein.postranslational modification	protein kinase family protein | chr2:16754939-16757592 REVERSE
793	Lj1A959T84	0.170826	0.978335	1.10344	protein.postranslational modification	protein kinase-related | chr5:1630559-1632598 REVERSE
794	Lj1A95T46	10.6677	5.72553	7.08466	RNA.regulation of transcription.bHLH,Basic Helix-Loop-Helix family	basic helix-loop-helix (bHLH) family protein | chr3:2340899-2343470 REVERSE
795	Lj1A960T73	25.6541	37.2561	29.103	fermentation.aldehyde dehydrogenase	Symbols: ALDH3I1, ALDH3 | ALDH3I1 (ALDEHYDE DEHYDROGENASE 3|1); 3-chloroallyl aldehyde dehydrogenase/ aldehyde dehydrogenase (NAD) | chr4:16389620-16392824 FORWARD
796	Lj1A960T74	9.96203	17.233	22.6916	stress.abiotic.drought/salt	dehydration-responsive family protein | chr2:16825500-16828398 REVERSE
797	Lj1A960T75	40.1996	54.8726	77.7502	metal handling.binding, chelation and storage	Symbols: ATFER4 | ATFER4 (ferritin 4); binding / ferric iron binding / oxidoreductase/ transition metal ion binding | chr2:16831293-16833280 REVERSE
798	Lj1A961T75	2.24655	5.17411	2.58261	RNA.regulation of transcription.AS2,Lateral Organ Boundaries Gene Family	Symbols: ASL5, LBD12, PCK1 | ASL5; DNA binding / protein binding | chr2:12868630-12869724 FORWARD
799	Lj1A961T78	5.60402	3.52511	3.17502	not assigned.no ontology	glycosyl hydrolase family 85 protein | chr3:3460143-3463312 FORWARD
800	Lj1A961T79	0.411684	0.136509	0.339125	RNA.regulation of transcription.Chromatin Remodeling Factors	Symbols: CHR42 | CHR42 (chromatin remodeling 42); ATP binding / DNA binding / helicase/ nucleic acid binding | chr5:6899015-6903266 REVERSE
801	Lj1A962T107	0.643492	0.380029	0.218024	not assigned.unknown	FUNCTIONS IN: molecular_function unknown; INVOLVED IN: biological_process unknown; LOCATED IN: cellular_component unknown; EXPRESSED IN: 9 plant structures; EXPRESSED DURING: 6 growth stages; CONTAINS InterPro DOMAIN/s: Kelch repeat type 1 (InterPro:IPR006652), Galactose oxidase/kelch, beta-propeller (InterPro:IPR011043), Development and cell death domain (InterPro:IPR013989), Kelch related (Inte…
802	Lj1A965T41	12.8009	5.55017	5.0616	not assigned.unknown	unknown protein | chr2:16910364-16912592 FORWARD
803	Lj1A965T43	68.3852	469.628	444.738	not assigned.unknown	protein phosphatase-related | chr3:3422078-3423445 REVERSE
804	Lj1A965T44	7.44316	10.1046	10.8088	RNA.regulation of transcription.unclassified	N2,N2-dimethylguanosine tRNA methyltransferase family protein | chr3:20890250-20892002 FORWARD
805	Lj1A967T43	27.2687	37.618	43.1861	protein.aa activation	tRNA-binding region domain-containing protein | chr2:16965933-16969035 FORWARD
806	Lj1A968G51	14.6888	36.0379	31.123	lipid metabolism.glyceral metabolism.Glycerol-3-phosphate dehydrogenase (NAD+)	Symbols: GLY1, SFD1 | GLY1; glycerol-3-phosphate dehydrogenase (NAD+) | chr2:16973992-16976458 FORWARD
807	Lj1A968T60	3.25515	1.11926	1.08881	not assigned.unknown	unknown protein | chr5:1541521-1544137 FORWARD
808	Lj1A969G90	58.4116	112.615	116.574	protein.assembly and cofactor ligation	Symbols: ATNAP7 | ATNAP7; ATPase, coupled to transmembrane movement of substances / protein binding / transporter | chr3:3335049-3337387 REVERSE
809	Lj1A969T89	26.8433	5.10715	8.0362	hormone metabolism.auxin	Symbols: MES17, ATMES17 | MES17 (METHYL ESTERASE 17); hydrolase/ hydrolase, acting on ester bonds / methyl indole-3-acetate esterase | chr3:3401078-3402672 REVERSE
810	Lj1A969T92	1.80625	2.01988	3.4984	signalling.receptor kinases.leucine rich repeat III	leucine-rich repeat transmembrane protein kinase, putative | chr5:23571879-23575084 FORWARD
811	Lj1A969T93	22.1986	29.1067	28.9107	not assigned.unknown	FUNCTIONS IN: molecular_function unknown; INVOLVED IN: biological_process unknown; LOCATED IN: mitochondrion; EXPRESSED IN: 19 plant structures; EXPRESSED DURING: 11 growth stages; CONTAINS InterPro DOMAIN/s: Mitochondrial import inner membrane translocase, subunit Tim21 (InterPro:IPR013261); BEST Arabidopsis thaliana protein match is: unknown protein (TAIR:AT3G56430.1); Has 21 Blast hits to 21 p…
812	Lj1A96T2	13.1856	12.8641	14.2846	protein.synthesis.ribosomal RNA	Symbols: ATNUC-L1, PARL1 | ATNUC-L1; nucleic acid binding / nucleotide binding | chr1:18098095-18101623 FORWARD
813	Lj1A970G57	39.3972	26.0276	24.7281	misc.misc2	oxidoreductase, zinc-binding dehydrogenase family protein | chr3:20932791-20934540 REVERSE
814	Lj1A970G58	16.3262	25.6764	34.0714	misc.cytochrome P450	Symbols: CYP714A1 | CYP714A1; electron carrier/ heme binding / iron ion binding / monooxygenase/ oxygen binding | chr5:8567581-8570358 REVERSE
815	Lj1A970T56	18.8528	48.6414	50.3805	not assigned.no ontology	hydrolase, alpha/beta fold family protein | chr3:3391065-3393290 REVERSE
816	Lj1A971T59	11.6891	9.7271	13.8811	not assigned.no ontology	FUNCTIONS IN: molecular_function unknown; INVOLVED IN: biological_process unknown; LOCATED IN: cellular_component unknown; BEST Arabidopsis thaliana protein match is: COP1-interacting protein-related (TAIR:AT1G72410.1); Has 2665 Blast hits to 1956 proteins in 215 species: Archae - 2; Bacteria - 189; Metazoa - 878; Fungi - 141; Plants - 132; Viruses - 5; Other Eukaryotes - 1318 (source: NCBI BLink…
817	Lj1A971T65	3.43192	1.67587	2.60268	protein.degradation	Symbols: LOL3, ATMCPB1, MCP1B, AMC1, ATMC1 | AMC1 (METACASPASE 1); cysteine-type endopeptidase | chr1:411779-413554 FORWARD
818	Lj1A972T41	24.3633	24.6107	34.2761	RNA.processing	polyadenylate-binding protein family protein / PABP family protein | chr5:26080231-26083017 REVERSE
819	Lj1A973G45	49.5245	66.9497	69.5401	protein.postranslational modification	peptide methionine sulfoxide reductase, putative | chr4:12898591-12900064 REVERSE
820	Lj1A974G32	2.02994	0.772393	0.989681	not assigned.unknown	unknown protein | chr5:2370136-2371326 FORWARD
821	Lj1A974G33	107.69	148.286	148.665	protein.postranslational modification	peptide methionine sulfoxide reductase, putative | chr4:12898591-12900064 REVERSE
822	Lj1A976G66	31.0172	45.8312	50.8237	not assigned.unknown	unknown protein | chr5:20797032-20800214 FORWARD
823	Lj1A976T73	4.47686	1.12472	1.8128	misc.acid and other phosphatases	acid phosphatase, putative | chr4:12901534-12903125 REVERSE
824	Lj1A977G67	3.72166	2.29383	3.24827	RNA.regulation of transcription.General Transcription	DNA-directed RNA polymerase III RPC4 family protein | chr5:2911313-2913136 REVERSE
825	Lj1A977T66	37.9482	38.1232	51.2611	protein.synthesis.ribosomal protein.eukaryotic.60S subunit.L15	60S ribosomal protein L15 (RPL15A) | chr4:9399960-9401382 REVERSE
826	Lj1A977T69	15.5596	35.0441	26.4421	not assigned.unknown	FUNCTIONS IN: molecular_function unknown; INVOLVED IN: biological_process unknown; EXPRESSED IN: 23 plant structures; EXPRESSED DURING: 13 growth stages; CONTAINS InterPro DOMAIN/s: Uncharacterised conserved protein UCP012943 (InterPro:IPR016606); BEST Arabidopsis thaliana protein match is: unknown protein (TAIR:AT5G61490.1). | chr4:12909575-12911580 FORWARD
827	Lj1A979T78	11.6519	14.2465	16.1103	not assigned.unknown	2-phosphoglycerate kinase-related | chr5:24710033-24712945 REVERSE
828	Lj1A979T79	23.9945	29.5426	30.5585	RNA.RNA binding	LUC7 N_terminus domain-containing protein | chr5:20881367-20883704 REVERSE
829	Lj1A979T81	22.7219	44.442	36.9011	not assigned.unknown	Symbols: ATNOS1, NOS1, ATNOA1, NOA1, RIF1 | NOA1 (NO ASSOCIATED 1); GTPase/ nitric-oxide synthase | chr3:17483068-17486347 REVERSE
830	Lj1A97T13	7.51502	2.32707	3.05056	protein.postranslational modification	Symbols: AGC2-1, AGC2, OXI1 | AGC2-1 (OXIDATIVE SIGNAL-INDUCIBLE1); kinase | chr3:9195503-9197124 FORWARD
831	Lj1A980T23	54.025	38.1486	39.5148	protein.targeting.secretory pathway.ER	Symbols: PVA12 | PVA12 (PLANT VAP HOMOLOG 12); structural molecule | chr2:18610806-18613290 FORWARD
832	Lj1A981T82	1.21075	0.277597	0.523378	development.unspecified	Symbols: SKU5 | SKU5; copper ion binding / oxidoreductase | chr4:7349662-7353074 REVERSE
833	Lj1A984T84	49.2091	37.4116	48.8872	protein.folding	FK506 binding / peptidyl-prolyl cis-trans isomerase | chr3:3925526-3929405 REVERSE
834	Lj1A984T85	75.8218	189.946	180.955	protein.targeting.unknown	Clp amino terminal domain-containing protein | chr4:12972708-12974870 FORWARD
835	Lj1A984T86	18.7848	10.7276	17.0179	RNA.regulation of transcription.putative transcription regulator	DNA binding | chr5:25009027-25011588 FORWARD
836	Lj1A986T54	14.3253	9.51005	10.3145	protein.postranslational modification.kinase.receptor like cytoplasmatic kinase X	protein kinase family protein | chr2:18786658-18788988 FORWARD
837	Lj1A986T55	16.6625	19.869	24.8127	cell wall.degradation.mannan-xylose-arabinose-fucose	Symbols: ATFUC1 | ATFUC1 (alpha-L-fucosidase 1); alpha-L-fucosidase | chr2:11974663-11976600 FORWARD
838	Lj1A987T48	26.7814	8.5386	9.80508	hormone metabolism.gibberelin.synthesis-degradation.GA20 oxidase	Symbols: GA5, GA20OX1, AT2301, ATGA20OX1 | GA20OX1; gibberellin 20-oxidase | chr4:12990884-12992458 REVERSE
839	Lj1A990G57	48.9873	56.5032	60.0154	transport.ABC transporters and multidrug resistance systems	Symbols: ATNAP8, NAP8 | ATNAP8; ATPase, coupled to transmembrane movement of substances / transporter | chr4:13009733-13013971 REVERSE
840	Lj1A992T72	16.0516	6.77644	7.18126	stress.abiotic	Symbols: ATBAG1 | ATBAG1 (ARABIDOPSIS THALIANA BCL-2-ASSOCIATED ATHANOGENE 1); protein binding | chr5:21152214-21154244 REVERSE
841	Lj1A993G71	27.9997	33.727	38.5155	not assigned.unknown	Symbols: HCF208, CCB2 | HCF208 (HIGH CHLOROPHYLL FLUORESCENCE 208) | chr5:21172421-21174005 REVERSE
842	Lj1A993G72	9.95393	4.4723	4.61289	misc.myrosinases-lectin-jacalin	Symbols: AtPP2-A13 | AtPP2-A13 (Arabidopsis thaliana phloem protein 2-A13); carbohydrate binding | chr3:22602910-22604578 FORWARD
843	Lj1A994G53	25.3042	11.3121	10.4737	signalling.calcium	Symbols: IQD22 | IQD22 (IQ-domain 22); calmodulin binding | chr4:12087203-12090575 FORWARD
844	Lj1A994T58	6.48666	1.98976	1.76764	protein.degradation.serine protease	Symbols: ATRBL3 | ATRBL3 (ARABIDOPSIS RHOMBOID-LIKE PROTEIN 3) | chr5:2274260-2275990 REVERSE
845	Lj1A995G34	22.8772	28.6649	30.6052	signalling.G-proteins	Symbols: ATARLB1, ATGB1 | ATGB1 (ARABIDOPSIS THALIANA GTP-BINDING PROTEIN 1); GTP binding | chr5:21204991-21207097 FORWARD
846	Lj1A997T36	1.97158	1.05615	2.62107	RNA.regulation of transcription.MYB domain transcription factor family	Symbols: AtMYB17 | AtMYB17 (myb domain protein 17); DNA binding / transcription factor | chr3:22671002-22672738 FORWARD
847	Lj1A998T45	76.1396	237.331	186.395	lipid metabolism.FA synthesis and FA elongation.acyl coa ligase	AMP-dependent synthetase and ligase family protein | chr3:18158747-18161379 REVERSE
848	Lj1C0T4	2.72013	4.95332	5.64868	C1-metabolism.Methylenetetrahydrofolate dehydrogenase & Methenyltetrahydrofolate cyclohydrolase	tetrahydrofolate dehydrogenase/cyclohydrolase, putative | chr3:3919502-3921519 FORWARD
849	Lj1C1000G13	18.1164	51.8676	51.1302	cell wall.degradation.mannan-xylose-arabinose-fucose	Symbols: ASD1, ARAF1, ARAF, ATASD1 | ASD1 (ALPHA-L-ARABINOFURANOSIDASE 1); alpha-N-arabinofuranosidase/ hydrolase, acting on glycosyl bonds / xylan 1,4-beta-xylosidase | chr3:3360888-3365414 REVERSE
850	Lj1C1000G16	16.6358	13.8736	18.7361	protein.degradation	signal peptide peptidase family protein | chr4:16080876-16083237 FORWARD
851	Lj1C1000G6	18.6953	44.2125	39.9569	cell wall.pectin*esterases.acetyl esterase	pectinacetylesterase family protein | chr5:8046018-8050175 REVERSE
852	Lj1C1001T3	0.0466703	0.939487	0.769849	not assigned.unknown	unknown protein | chr3:18185166-18186968 REVERSE
853	Lj1C1001T6	5.59843	8.17614	8.09035	RNA.regulation of transcription.C2H2 zinc finger family	zinc finger (C2H2 type) family protein | chr4:13063264-13067228 FORWARD
854	Lj1C1001T8	76.0842	187.281	155.991	misc.short chain dehydrogenase/reductase (SDR)	short-chain dehydrogenase/reductase (SDR) family protein | chr4:12225607-12228718 FORWARD
855	Lj1C1004T3	27.9578	40.2339	38.5664	protein.aa activation.bifunctional aminoacyl-tRNA synthetase	Symbols: OVA6, PRORS1 | OVA6 (OVULE ABORTION 6); ATP binding / aminoacyl-tRNA ligase/ nucleotide binding / proline-tRNA ligase | chr5:21311063-21314180 FORWARD
856	Lj1C1007T6	71.8462	37.566	54.0855	protein.postranslational modification	Symbols: ATSGT1B, ETA3, RPR1, EDM1, SGT1B | SGT1B; protein binding | chr4:6851277-6853860 REVERSE
857	Lj1C1008T1	7.21744	2.84106	1.86027	misc.UDP glucosyl and glucoronyl transferases	Symbols: UGT88A1 | UDP-glucoronosyl/UDP-glucosyl transferase family protein | chr3:5619128-5620873 REVERSE
858	Lj1C1008T2	129.1	52.565	49.546	misc.UDP glucosyl and glucoronyl transferases	Symbols: UGT88A1 | UDP-glucoronosyl/UDP-glucosyl transferase family protein | chr3:5619128-5620873 REVERSE
859	Lj1C100G3	12.3878	4.12561	6.2078	not assigned.unknown	FUNCTIONS IN: molecular_function unknown; INVOLVED IN: biological_process unknown; LOCATED IN: cellular_component unknown; EXPRESSED IN: 11 plant structures; EXPRESSED DURING: 6 growth stages; CONTAINS InterPro DOMAIN/s: NTP Pyrophosphohydrolase MazG-related, RS21-C6 (InterPro:IPR011394), EAR (InterPro:IPR009039), NTP pyrophosphohydrolase MazG, putative catalytic core (InterPro:IPR004518); Has 57…
860	Lj1C1010T9	34.3393	49.2815	72.9165	glycolysis.plastid branch.pyruvate kinase (PK)	Symbols: PKP1, PKP-BETA1, PKP2 | PKP-BETA1 (PLASTIDIC PYRUVATE KINASE BETA SUBUNIT 1); pyruvate kinase | chr5:21463538-21466880 FORWARD
861	Lj1C1014G8	16.8176	22.5913	24.3577	polyamine metabolism.synthesis.spermine synthase	Symbols: SPDS3, SPMS, ATSPDS3 | SPDS3 (SPERMIDINE SYNTHASE 3); spermidine synthase/ spermine synthase | chr5:21534550-21537816 FORWARD
862	Lj1C1015G5	18.5642	94.4208	25.233	protein.postranslational modification	Symbols: ORG1 | ORG1 (OBP3-responsive gene 1); ATP binding / kinase/ protein kinase | chr5:21688773-21692429 FORWARD
863	Lj1C1015G9	15.6126	10.2227	10.4201	RNA.regulation of transcription.SET-domain transcriptional regulator family	Symbols: SDG29, SET29, ATX5 | SDG29 (SET DOMAIN GROUP 29); DNA binding / protein binding / zinc ion binding | chr5:21677146-21683494 FORWARD
864	Lj1C1015T5	24.7937	33.1291	41.7088	RNA.processing.splicing	Symbols: ATO | ATO (ATROPOS); nucleic acid binding / zinc ion binding | chr5:1862369-1866433 REVERSE
865	Lj1C1016G8	12.0862	8.13522	7.40151	protein.targeting.secretory pathway.unspecified	signal recognition particle receptor alpha subunit family protein | chr4:14937840-14941018 REVERSE
866	Lj1C1016T2	15.0648	8.01274	9.67702	not assigned.no ontology	nuclear movement family protein | chr4:13886033-13888276 FORWARD
867	Lj1C1017T2	62.07	41.5799	38.4291	protein.targeting.secretory pathway.unspecified	signal recognition particle receptor alpha subunit family protein | chr4:14937840-14941018 REVERSE
868	Lj1C1018G7	17.3752	41.5684	42.9579	major CHO metabolism.synthesis.starch.starch synthase	Symbols: SSI1, SSI, ATSS1 | SSI1 (SUPPRESSOR OF SALICYLIC ACID INSENSITIVITY 1); starch synthase/ transferase, transferring glycosyl groups | chr5:8266798-8271196 FORWARD
869	Lj1C1018G9	1.5766	0.955619	1.18649	not assigned.unknown	unknown protein | chr5:21499899-21502401 FORWARD
870	Lj1C1018T17	3.9461	1.51944	1.66786	not assigned.unknown	EXPRESSED IN: 17 plant structures; EXPRESSED DURING: 6 growth stages; BEST Arabidopsis thaliana protein match is: DMS3 (DEFECTIVE IN MERISTEM SILENCING 3) (TAIR:AT3G49250.1); Has 61 Blast hits to 57 proteins in 12 species: Archae - 0; Bacteria - 2; Metazoa - 8; Fungi - 2; Plants - 46; Viruses - 0; Other Eukaryotes - 3 (source: NCBI BLink). | chr5:8251378-8261428 REVERSE
871	Lj1C1019G10	5.69221	4.13196	3.41859	protein.targeting.secretory pathway.unspecified	signal recognition particle receptor alpha subunit family protein | chr4:14937840-14941018 REVERSE
872	Lj1C101T0	25.3669	18.9475	22.5003	not assigned.unknown	unknown protein | chr5:19641744-19644362 FORWARD
873	Lj1C1020T7	4.29348	1.56992	2.02822	not assigned.unknown	EXPRESSED IN: 17 plant structures; EXPRESSED DURING: 6 growth stages; BEST Arabidopsis thaliana protein match is: DMS3 (DEFECTIVE IN MERISTEM SILENCING 3) (TAIR:AT3G49250.1); Has 61 Blast hits to 57 proteins in 12 species: Archae - 0; Bacteria - 2; Metazoa - 8; Fungi - 2; Plants - 46; Viruses - 0; Other Eukaryotes - 3 (source: NCBI BLink). | chr5:8251378-8261428 REVERSE
874	Lj1C1021G9	19.9594	54.0413	54.1048	major CHO metabolism.synthesis.starch.starch synthase	Symbols: SSI1, SSI, ATSS1 | SSI1 (SUPPRESSOR OF SALICYLIC ACID INSENSITIVITY 1); starch synthase/ transferase, transferring glycosyl groups | chr5:8266798-8271196 FORWARD
875	Lj1C1021T21	3.11244	1.61097	1.63964	protein.synthesis.ribosomal protein.prokaryotic.unknown organellar.50S subunit.L9	ribosomal protein L9 family protein | chr5:21518593-21520421 FORWARD
876	Lj1C1024T11	8.36311	10.4367	11.386	not assigned.unknown	LOCATED IN: plasma membrane; EXPRESSED IN: 21 plant structures; EXPRESSED DURING: 13 growth stages; CONTAINS InterPro DOMAIN/s: Protein of unknown function DUF791 (InterPro:IPR008509), Major facilitator superfamily, general substrate transporter (InterPro:IPR016196); BEST Arabidopsis thaliana protein match is: unknown protein (TAIR:AT1G64650.1); Has 496 Blast hits to 491 proteins in 183 species: …
877	Lj1C1025G8	319.233	237.745	279.718	redox.misc	Symbols: ATB5-A, B5 #2, ATCB5-E, CB5-E | CB5-E (CYTOCHROME B5 ISOFORM E); heme binding | chr5:21759367-21760578 FORWARD
878	Lj1C1025T11	16.7333	13.2796	14.1276	signalling.G-proteins	RabGAP/TBC domain-containing protein | chr5:16781947-16785576 FORWARD
879	Lj1C1025T12	5.1919	0.712442	2.28794	OPP.oxidative PP.6-phosphogluconolactonase	Symbols: emb2024 | emb2024 (embryo defective 2024); 6-phosphogluconolactonase/ catalytic | chr5:8330315-8331837 REVERSE
880	Lj1C1025T2	5.25849	6.53074	7.87232	protein.targeting.secretory pathway.vacuole	Symbols: VPS26B | VPS26B (VACUOLAR PROTEIN SORTING 26B) | chr4:13823596-13826395 FORWARD
881	Lj1C1026G9	1.05509	0.658049	0.42402	signalling.calcium	calcium-dependent protein kinase, putative / CDPK, putative | chr3:18304742-18307906 REVERSE
882	Lj1C1026T8	29.8742	40.3033	43.0889	not assigned.unknown	unknown protein | chr5:21780947-21785230 FORWARD
883	Lj1C1027T4	12.8476	5.55767	7.02477	not assigned.unknown	Symbols: AtGRF8 | AtGRF8 (GROWTH-REGULATING FACTOR 8); transcription activator | chr4:12535972-12539387 FORWARD
884	Lj1C1032G4	1.4288	0.685556	0.651872	not assigned.no ontology.pentatricopeptide (PPR) repeat-containing protein	FUNCTIONS IN: molecular_function unknown; INVOLVED IN: biological_process unknown; LOCATED IN: cellular_component unknown; CONTAINS InterPro DOMAIN/s: Pentatricopeptide repeat (InterPro:IPR002885); BEST Arabidopsis thaliana protein match is: pentatricopeptide (PPR) repeat-containing protein (TAIR:AT5G42310.1). | chr5:14320668-14322426 FORWARD
885	Lj1C1032G6	12.0851	9.33747	11.8536	not assigned.no ontology	scramblase-related | chr2:1736485-1740388 REVERSE
886	Lj1C1033T26	298.896	596.957	603.25	development.unspecified	scarecrow-like transcription factor 6 (SCL6) | chr4:57199-59286 REVERSE
887	Lj1C1035T2	1.99753	2.57532	2.94866	RNA.processing.splicing	Symbols: RSZ33, ATRSZ33 | RSZ33; nucleic acid binding / nucleotide binding / zinc ion binding | chr2:15670147-15672700 REVERSE
888	Lj1C1040T2	50.2335	100.292	95.191	amino acid metabolism.synthesis.central amino acid metabolism.GABA.GABA transaminase	Symbols: POP2, GABA-T, HER1 | POP2 (POLLEN-PISTIL INCOMPATIBILITY 2); 4-aminobutyrate transaminase/ 4-aminobutyrate:pyruvate transaminase | chr3:7835148-7839061 FORWARD
889	Lj1C1041T1	5.62427	5.30346	12.7492	misc.cytochrome P450	Symbols: CYP82C4 | CYP82C4; electron carrier/ heme binding / iron ion binding / monooxygenase/ oxygen binding | chr4:15451988-15454160 FORWARD
890	Lj1C1049T4	20.5473	4.77136	6.72945	not assigned.unknown	unknown protein | chr3:19452254-19453162 REVERSE
891	Lj1C104T3	33.3531	25.9129	26.9507	signalling.receptor kinases.leucine rich repeat X	leucine-rich repeat family protein / protein kinase family protein | chr5:19604089-19607059 REVERSE
892	Lj1C1051G4	4.00807	5.11101	5.17788	cell.vesicle transport	Symbols: ATEXO70A2 | ATEXO70A2 (exocyst subunit EXO70 family protein A2); protein binding | chr5:21250802-21253939 FORWARD
893	Lj1C1052T0	76.819	52.7957	64.2849	not assigned.no ontology	NC domain-containing protein | chr5:1947139-1948612 REVERSE
894	Lj1C1053G4	80.0738	45.7972	47.2693	lipid metabolism.glycolipid synthesis.DGDG synthase	Symbols: DGD1 | DGD1 (DIGALACTOSYL DIACYLGLYCEROL DEFICIENT 1); UDP-galactosyltransferase/ galactolipid galactosyltransferase/ transferase, transferring glycosyl groups | chr3:3680893-3684558 REVERSE
895	Lj1C1054T2	11.3605	3.4785	3.75597	RNA.regulation of transcription.PHOR1	Symbols: PUB23 | PUB23 (PLANT U-BOX 23); ubiquitin-protein ligase | chr2:15082855-15084473 REVERSE
896	Lj1C1059T15	20.5413	3.6511	3.39661	transport.ABC transporters and multidrug resistance systems	ABC transporter family protein | chr5:1989747-1994824 REVERSE
897	Lj1C105T6	15.3317	4.85017	3.55895	misc.UDP glucosyl and glucoronyl transferases	Symbols: GT, UGT74F2 | UGT74F2 (UDP-GLUCOSYLTRANSFERASE 74F2); UDP-glucose:4-aminobenzoate acylglucosyltransferase/ UDP-glucosyltransferase/ UDP-glycosyltransferase/ transferase, transferring glycosyl groups / transferase, transferring hexosyl groups | chr2:18152227-18153908 FORWARD
898	Lj1C1069G3	58.9457	44.9482	74.2208	redox.misc	Symbols: ATCBR, CBR1 | ATCBR (ARABIDOPSIS THALIANA NADH:CYTOCHROME B5 REDUCTASE 1); cytochrome-b5 reductase | chr5:5864251-5866709 REVERSE
899	Lj1C1069T11	79.9469	24.1679	25.6668	RNA.regulation of transcription.MYB domain transcription factor family	Symbols: MYB60, AtMYB60 | MYB60 (myb domain protein 60); DNA binding / transcription factor | chr1:2819065-2820395 REVERSE
900	Lj1C1069T12	7.30432	29.636	23.0367	not assigned.no ontology	hydrolase, alpha/beta fold family protein | chr5:5867283-5869050 REVERSE
901	Lj1C1069T9	45.9064	28.2793	26.0947	RNA.regulation of transcription.G2-like transcription factor family, GARP	myb family transcription factor | chr2:73258-75389 REVERSE
902	Lj1C106G1	2.5042	2.59428	3.9744	RNA.processing.ribonucleases	Symbols: RNS2 | RNS2 (RIBONUCLEASE 2); RNA binding / endoribonuclease/ ribonuclease T2 | chr2:16591222-16593775 FORWARD
903	Lj1C1073T5	40.3349	32.3718	34.3307	cell.organisation	FUNCTIONS IN: molecular_function unknown; INVOLVED IN: biological_process unknown; LOCATED IN: chloroplast; EXPRESSED IN: male gametophyte, pollen tube; EXPRESSED DURING: L mature pollen stage, M germinated pollen stage; CONTAINS InterPro DOMAIN/s: Micro-fibrillar-associated 1, C-terminal (InterPro:IPR009730); BEST Arabidopsis thaliana protein match is: unknown protein (TAIR:AT5G17900.1); Has 390…
904	Lj1C1077T2	38.3234	58.2243	69.7189	transport.misc	MATE efflux family protein | chr1:12004927-12008833 FORWARD
905	Lj1C1078G9	5.34562	5.19434	7.223	RNA.regulation of transcription.unclassified	zinc finger (DHHC type) family protein | chr3:21073495-21076314 FORWARD
906	Lj1C1079G5	0.156289	0.67279	0.862495	cell wall.degradation.mannan-xylose-arabinose-fucose	Symbols: ASD1, ARAF1, ARAF, ATASD1 | ASD1 (ALPHA-L-ARABINOFURANOSIDASE 1); alpha-N-arabinofuranosidase/ hydrolase, acting on glycosyl bonds / xylan 1,4-beta-xylosidase | chr3:3360888-3365414 REVERSE
907	Lj1C1081G2	33.2447	39.1808	46.0715	RNA.regulation of transcription.Global transcription factor group	Symbols: GTB1 | GTB1; RNA binding / hydrolase, acting on ester bonds / transcription elongation regulator | chr1:24306667-24314573 REVERSE
908	Lj1C1082G8	11.9069	7.9919	11.9639	protein.postranslational modification	protein kinase family protein / protein phosphatase 2C ( PP2C) family protein | chr2:17053568-17057182 REVERSE
909	Lj1C1084T2	1.15128	11.9531	7.81436	transport.peptides and oligopeptides	proton-dependent oligopeptide transport (POT) family protein | chr1:25746736-25750275 FORWARD
910	Lj1C1084T4	43.312	78.1294	67.5229	PS.lightreaction.photosystem II.PSII polypeptide subunits	thylakoid lumenal 20 kDa protein | chr3:20984752-20986131 FORWARD
911	Lj1C1085G1	4.03141	1.95929	2.26999	signalling.calcium	Symbols: CIP111 | CIP111 (CAM INTERACTING PROTEIN 111); ATPase/ calmodulin binding | chr3:20993693-20998695 REVERSE
912	Lj1C1085T1	10.751	4.7098	4.8087	stress.biotic.PR-proteins	disease resistance protein (NBS-LRR class), putative | chr4:13620977-13623934 REVERSE
913	Lj1C1086G6	25.5041	10.5829	9.90755	RNA.regulation of transcription.putative transcription regulator	transcription elongation factor-related | chr5:1519913-1522667 FORWARD
914	Lj1C108G11	22.3786	28.1824	35.4205	protein.targeting.mitochondria	Symbols: TOM40 | TOM40; P-P-bond-hydrolysis-driven protein transmembrane transporter/ voltage-gated anion channel | chr3:6967582-6970566 FORWARD
915	Lj1C108G12	4.15279	7.65097	7.65016	not assigned.unknown	FUNCTIONS IN: molecular_function unknown; INVOLVED IN: biological_process unknown; LOCATED IN: integral to membrane; EXPRESSED IN: 24 plant structures; EXPRESSED DURING: 15 growth stages; CONTAINS InterPro DOMAIN/s: TRAM, LAG1 and CLN8 homology (InterPro:IPR006634); BEST Arabidopsis thaliana protein match is: unknown protein (TAIR:AT1G31300.2); Has 453 Blast hits to 451 proteins in 101 species: A…
916	Lj1C108T10	130.184	105.854	103.037	OPP.oxidative PP.6-phosphogluconate dehydrogenase	Symbols: GHBDH, ATGHBDH, GLYR1, GR1 | GLYR1 (GLYOXYLATE REDUCTASE 1); 3-hydroxybutyrate dehydrogenase/ phosphogluconate dehydrogenase (decarboxylating) | chr3:9271800-9273615 REVERSE
917	Lj1C108T7	25.965	43.96	41.6887	not assigned.unknown	unknown protein | chr4:7504852-7506255 FORWARD
918	Lj1C108T9	72.6924	32.7846	38.7174	not assigned.unknown	unknown protein | chr3:2420902-2422742 REVERSE
919	Lj1C109T5	132.887	167.46	122.664	not assigned.unknown	unknown protein | chr5:23559474-23560513 FORWARD
920	Lj1C1103G10	0.833149	0.0691877	0.204699	signalling.receptor kinases.leucine rich repeat XII	kinase | chr4:5636489-5640636 REVERSE
921	Lj1C1104G4	0.584713	0.165342	0.326209	signalling.receptor kinases.leucine rich repeat XII	kinase | chr4:5636489-5640636 REVERSE
922	Lj1C1107G17	19.3569	12.0919	16.7501	hormone metabolism.cytokinin.synthesis-degradation	Symbols: UGT85A1, ATUGT85A1 | UGT85A1; UDP-glycosyltransferase/ cis-zeatin O-beta-D-glucosyltransferase/ glucuronosyltransferase/ trans-zeatin O-beta-D-glucosyltransferase/ transferase, transferring glycosyl groups / transferase, transferring hexosyl groups | chr1:7903660-7906673 REVERSE
923	Lj1C1107G20	11.458	7.43156	10.5546	misc.UDP glucosyl and glucoronyl transferases	Symbols: AtUGT85A2 | AtUGT85A2 (UDP-glucosyl transferase 85A2); UDP-glycosyltransferase/ glucuronosyltransferase/ transferase, transferring glycosyl groups | chr1:7894858-7897591 REVERSE
924	Lj1C1121G13	8.18827	29.4659	24.6924	not assigned.unknown	GTP binding | chr3:21163545-21166030 REVERSE
925	Lj1C1124G13	26.727	47.5397	57.8485	protein.synthesis.initiation	Symbols: EIF3E, TIF3E1, ATEIF3E-1, INT-6, ATINT6, INT6 | EIF3E (EUKARYOTIC TRANSLATION INITIATION FACTOR 3E); translation initiation factor | chr3:21196550-21199183 REVERSE
926	Lj1C1124G2	46.0862	69.7652	81.6857	protein.degradation.ubiquitin.proteasom	Symbols: PBB2 | PBB2; endopeptidase/ peptidase/ threonine-type endopeptidase | chr5:16248286-16250756 REVERSE
927	Lj1C1127T4	9.2681	5.61821	5.47484	misc.UDP glucosyl and glucoronyl transferases	Symbols: UGT73B4 | UGT73B4 (UDP-GLYCOSYLTRANSFERASE 73B4); UDP-glucosyltransferase/ UDP-glycosyltransferase/ quercetin 3-O-glucosyltransferase/ quercetin 7-O-glucosyltransferase/ transferase, transferring glycosyl groups | chr2:6761635-6763500 FORWARD
928	Lj1C1127T5	4.70127	2.85093	3.57945	misc.UDP glucosyl and glucoronyl transferases	Symbols: UGT88A1 | UDP-glucoronosyl/UDP-glucosyl transferase family protein | chr3:5619128-5620873 REVERSE
929	Lj1C1129T7	20.7859	15.1835	15.3593	misc.UDP glucosyl and glucoronyl transferases	Symbols: UGT73B4 | UGT73B4 (UDP-GLYCOSYLTRANSFERASE 73B4); UDP-glucosyltransferase/ UDP-glycosyltransferase/ quercetin 3-O-glucosyltransferase/ quercetin 7-O-glucosyltransferase/ transferase, transferring glycosyl groups | chr2:6761635-6763500 FORWARD
930	Lj1C112T13	5.41949	7.7407	7.09909	signalling.receptor kinases.leucine rich repeat VIII-1	leucine-rich repeat transmembrane protein kinase, putative | chr1:2097747-2103479 REVERSE
931	Lj1C1130G1	0.797531	0.0601977	0.115396	misc.UDP glucosyl and glucoronyl transferases	UDP-glucoronosyl/UDP-glucosyl transferase family protein | chr2:12874706-12876122 FORWARD
932	Lj1C1132T6	0.236854	0.383542	0.778413	RNA.regulation of transcription.DNA methyltransferases	Symbols: CMT1, DMT4 | CMT1 (CHROMOMETHYLASE 1); DNA binding / chromatin binding | chr1:30342394-30347048 FORWARD
933	Lj1C1135G12	84.3799	63.4606	74.8735	protein.synthesis.ribosomal protein.eukaryotic.40S subunit.S5	Symbols: ATRPS5B | ATRPS5B (RIBOSOMAL PROTEIN 5B); structural constituent of ribosome | chr2:15647677-15649221 REVERSE
934	Lj1C1135G13	14.0887	8.19646	9.69277	not assigned.no ontology	Symbols: emb2734 | emb2734 (embryo defective 2734); binding / lyase | chr5:6695224-6701311 REVERSE
935	Lj1C1136T11	19.0696	4.40451	4.3697	not assigned.unknown	unknown protein | chr1:20651831-20653648 FORWARD
936	Lj1C1139T8	49.0409	268.441	278.797	not assigned.no ontology.hydroxyproline rich proteins	hydroxyproline-rich glycoprotein family protein | chr2:16303403-16305629 FORWARD
937	Lj1C1140T4	10.7519	4.62394	5.69254	protein.degradation.ubiquitin.E3.RING	zinc finger (C3HC4-type RING finger) family protein | chr3:20278954-20281551 FORWARD
938	Lj1C1143T1	10.1134	17.7988	16.9838	RNA.regulation of transcription.C2H2 zinc finger family	zinc finger (ZPR1-type) family protein | chr5:7451505-7456685 REVERSE
939	Lj1C1144G8	119.782	59.427	55.3168	lipid metabolism.'exotics' (steroids, squalene etc).phosphatidylcholinesterol O-acyltransferase	lecithin:cholesterol acyltransferase family protein / LACT family protein | chr4:10777512-10780461 REVERSE
940	Lj1C1144T7	37.5608	59.5852	70.5028	misc.myrosinases-lectin-jacalin	Symbols: ATPP2-A1, ATPP2A-1, PP2-A1 | ATPP2-A1; carbohydrate binding | chr4:10774273-10775901 FORWARD
941	Lj1C1145T6	1.93975	3.33581	2.09461	not assigned.unknown	FUNCTIONS IN: molecular_function unknown; INVOLVED IN: biological_process unknown; LOCATED IN: cellular_component unknown; CONTAINS InterPro DOMAIN/s: Development and cell death domain (InterPro:IPR013989), Kelch related (InterPro:IPR013089); BEST Arabidopsis thaliana protein match is: unknown protein (TAIR:AT3G11000.2); Has 160 Blast hits to 150 proteins in 17 species: Archae - 0; Bacteria - 2; …
942	Lj1C1146T5	4.18517	5.7547	6.21447	misc.UDP glucosyl and glucoronyl transferases	Symbols: ARAD1 | ARAD1 (ARABINAN DEFICIENT 1); catalytic/ transferase, transferring glycosyl groups | chr2:14793651-14795629 REVERSE
943	Lj1C1149T14	8.85507	6.5714	6.03645	DNA.repair	Symbols: POLH | POLH (Y-FAMILT DNA POLYMERASE H); DNA-directed DNA polymerase | chr5:18047784-18051878 REVERSE
944	Lj1C114T2	36.951	32.3736	89.772	secondary metabolism.phenylpropanoids.lignin biosynthesis.C4H	Symbols: ATC4H, C4H, CYP73A5 | C4H (CINNAMATE-4-HYDROXYLASE); trans-cinnamate 4-monooxygenase | chr2:12993663-12995770 REVERSE
945	Lj1C1151T7	0.624093	0.254679	0.198534	signalling.receptor kinases.leucine rich repeat XI	Symbols: GSO1 | GSO1 (GASSHO1); ATP binding / protein binding / protein kinase/ protein serine/threonine kinase/ protein tyrosine kinase | chr4:10884197-10888270 FORWARD
946	Lj1C1153G5	20.2488	9.94599	10.3066	not assigned.unknown	unknown protein | chr4:10955438-10959213 FORWARD
947	Lj1C1155T7	12.3355	18.0719	18.8151	hormone metabolism.brassinosteroid.synthesis-degradation.sterols.FACKEL	Symbols: FK, HYD2, ELL1 | FK (FACKEL); delta14-sterol reductase | chr3:19630198-19633296 REVERSE
948	Lj1C1156T12	5.77746	8.99426	13.0179	protein.degradation.subtilases	subtilase family protein | chr4:11017656-11021280 REVERSE
949	Lj1C1161T14	1.35857	2.5178	2.55867	signalling.receptor kinases.Catharanthus roseus-like RLK1	protein kinase family protein | chr1:10828933-10831482 FORWARD
950	Lj1C1161T15	14.7884	20.0812	23.0815	RNA.regulation of transcription.C2H2 zinc finger family	Symbols: ZAC, AGD12 | ZAC; ARF GTPase activator/ phospholipid binding | chr4:11284147-11286767 FORWARD
951	Lj1C1161T7	0.377675	1.259	1.20571	development.unspecified	Symbols: MS5, TDM1 | MS5 (MALE-STERILE 5) | chr4:11184103-11185844 REVERSE
952	Lj1C1164G14	3.30005	3.03703	2.24533	transport.unspecified anions	Symbols: CCC1, ATCCC1, HAP5 | CCC1 (CATION-CHLORIDE CO-TRANSPORTER 1); cation:chloride symporter/ sodium:potassium:chloride symporter | chr1:10762739-10769505 FORWARD
953	Lj1C1164T17	10.6234	4.81218	7.26987	signalling.light	phototropic-responsive NPH3 family protein | chr1:10759475-10762394 FORWARD
954	Lj1C1164T5	9.51872	6.64286	7.97125	hormone metabolism.auxin.induced-regulated-responsive-activated	Symbols: AIR9 | AIR9; protein binding | chr2:14616622-14629129 REVERSE
955	Lj1C1167T10	75.5215	44.6162	63.4864	cell	Symbols: ATBAG2 | ATBAG2 (ARABIDOPSIS THALIANA BCL-2-ASSOCIATED ATHANOGENE 2) | chr5:24940396-24941955 FORWARD
956	Lj1C1167T9	0.129311	0.264662	0.406262	protein.degradation.ubiquitin.E3.RING	Symbols: ATBRCA1, BRCA1 | ATBRCA1; ubiquitin-protein ligase | chr4:11248078-11252724 FORWARD
957	Lj1C1169G11	6.78098	7.47861	5.00557	not assigned.no ontology	unknown protein | chr1:10672998-10675368 FORWARD
958	Lj1C1173T0	0.149264	0.27932	0.680262	not assigned.unknown	unknown protein | chr1:19407364-19408254 REVERSE
959	Lj1C1178G13	17.292	12.0559	13.6095	cell.organisation	ankyrin protein kinase, putative | chr4:10375364-10378390 FORWARD
960	Lj1C1180G7	3.2377	1.50984	2.00678	protein.degradation.subtilases	subtilase family protein | chr5:18513431-18518868 REVERSE
961	Lj1C1180G9	16.9131	7.26482	7.48347	RNA.regulation of transcription.Global transcription factor group	DNA-binding bromodomain-containing protein | chr5:18884309-18886939 REVERSE
962	Lj1C1181T32	29.2324	122.523	95.1226	RNA.processing	16S rRNA processing protein RimM family | chr5:18829955-18832953 FORWARD
963	Lj1C1182G13	4.05083	2.90436	3.08188	not assigned.unknown	Symbols: AT PRP39-2, PRP39-2 | PRP39-2 | chr5:18820032-18824650 FORWARD
964	Lj1C1187T1	7.29606	11.2887	11.4915	transport.potassium	Symbols: KAT1 | KAT1 (POTASSIUM CHANNEL IN ARABIDOPSIS THALIANA 1); cyclic nucleotide binding / inward rectifier potassium channel | chr5:18743566-18746730 REVERSE
965	Lj1C1187T7	7.45389	1.02805	1.11294	not assigned.unknown	unknown protein | chr5:18738749-18742011 FORWARD
966	Lj1C1188T4	13.6062	6.50146	7.74893	cell.organisation	katanin, putative | chr2:14560188-14562950 FORWARD
967	Lj1C1190T0	1.33534	2.60684	3.56123	transport.misc	xanthine/uracil permease family protein | chr2:14436809-14439516 FORWARD
968	Lj1C1193T23	21.0409	8.05486	28.3956	metal handling.binding, chelation and storage	copper-binding family protein | chr1:1931671-1932266 REVERSE
969	Lj1C1196T10	19.2406	23.4534	24.9406	nucleotide metabolism.salvage.NUDIX hydrolases	Symbols: ATNUDT15, ATNUDX15 | ATNUDX15 (ARABIDOPSIS THALIANA NUDIX HYDROLASE HOMOLOG 15); hydrolase | chr1:10109618-10111660 REVERSE
970	Lj1C11T12	12.8272	16.2876	18.2602	not assigned.unknown	methyltransferase | chr4:810699-812925 REVERSE
971	Lj1C1200G23	12.427	12.0092	14.1964	signalling.G-proteins	GTP binding / GTPase | chr5:18683364-18688707 FORWARD
972	Lj1C1200T8	20.918	12.7257	16.2422	RNA.regulation of transcription.ARF, Auxin Response Factor family	Symbols: ETT, ARF3 | ETT (ETTIN); DNA binding / transcription factor | chr2:14325269-14328978 REVERSE
973	Lj1C1201T6	39.4597	17.6539	21.5279	stress.abiotic.drought/salt	INVOLVED IN: response to water deprivation; CONTAINS InterPro DOMAIN/s: Drought induced 19 (InterPro:IPR008598); BEST Arabidopsis thaliana protein match is: drought-responsive family protein (TAIR:AT5G26990.1); Has 167 Blast hits to 167 proteins in 27 species: Archae - 0; Bacteria - 0; Metazoa - 38; Fungi - 0; Plants - 128; Viruses - 0; Other Eukaryotes - 1 (source: NCBI BLink). | chr3:1682088-16…
974	Lj1C1205T6	2.71056	2.35375	3.09954	not assigned.unknown	unknown protein | chr4:11529956-11532844 FORWARD
975	Lj1C1207G15	326.694	23.6356	14.1332	hormone metabolism.auxin.induced-regulated-responsive-activated	unknown protein | chr4:13727484-13728886 REVERSE
976	Lj1C1207T4	25.2407	14.924	13.1572	protein.degradation.ubiquitin.E3.RING	protein binding / zinc ion binding | chr3:17359988-17362118 REVERSE
977	Lj1C1207T6	25.668	22.9704	22.3487	not assigned.unknown	unknown protein | chr2:19625614-19629183 FORWARD
978	Lj1C1210T6	5.81341	9.48276	9.16841	signalling.receptor kinases.leucine rich repeat V	Symbols: SRF3 | SRF3 (STRUBBELIG-RECEPTOR FAMILY 3); ATP binding / kinase/ protein serine/threonine kinase | chr4:1490465-1495103 REVERSE
979	Lj1C1213G3	9.32762	12.0943	12.9682	Co-factor and vitamine metabolism.riboflavin	Symbols: ATFMN/FHY | ATFMN/FHY (riboflavin kinase/FMN hydrolase); FMN adenylyltransferase/ riboflavin kinase | chr4:11431105-11433322 FORWARD
980	Lj1C1213T4	4.0686	5.22567	5.65886	protein.degradation.ubiquitin.E3.RING	Symbols: RKP | RKP (Related to KPC1); protein binding / zinc ion binding | chr2:9363721-9369307 REVERSE
981	Lj1C1217T14	1.40543	0.892688	0.774683	signalling.receptor kinases.S-locus glycoprotein like	ATP binding / protein kinase/ protein serine/threonine kinase/ protein tyrosine kinase/ sugar binding | chr4:13666281-13669202 FORWARD
982	Lj1C1218T1	3.70893	1.25764	1.94092	signalling.receptor kinases.S-locus glycoprotein like	ATP binding / protein kinase/ protein serine/threonine kinase/ protein tyrosine kinase/ sugar binding | chr4:13666281-13669202 FORWARD
983	Lj1C1218T4	10.5683	5.54154	5.88795	signalling.receptor kinases.S-locus glycoprotein like	S-locus protein kinase, putative | chr1:3841286-3844432 FORWARD
984	Lj1C121T9	4.84109	2.83479	2.84957	not assigned.unknown	unknown protein | chr3:19143652-19148056 FORWARD
985	Lj1C1221T6	228.517	17.3261	11.8742	secondary metabolism.isoprenoids.terpenoids	myrcene/ocimene synthase, putative | chr3:9430767-9433844 FORWARD
986	Lj1C1222G5	0.967561	0.27347	0.236364	protein.degradation.ubiquitin.E3.SCF.FBOX	F-box family protein | chr3:1264726-1265966 FORWARD
987	Lj1C1222T1	20.9811	15.4841	16.3626	stress.abiotic.heat	Symbols: HSA32 | HSA32 (HEAT-STRESS-ASSOCIATED 32); catalytic | chr4:11340362-11341877 FORWARD
988	Lj1C1222T7	0.629745	0.805682	1.4117	cell.organisation	Symbols: ATK5 | ATK5 (ARABIDOPSIS THALIANA KINESIN 5); microtubule motor | chr4:2675101-2680214 FORWARD
989	Lj1C1226T9	19.1936	8.64989	8.60304	RNA.regulation of transcription.HB,Homeobox transcription factor family	Symbols: PDF2 | PDF2 (PROTODERMAL FACTOR 2); DNA binding / transcription factor | chr4:2476489-2482345 REVERSE
990	Lj1C1227G9	10.046	11.0761	14.3133	nucleotide metabolism.degradation	adenosine/AMP deaminase family protein | chr4:2464859-2467166 REVERSE
991	Lj1C1227T21	7.64208	14.2	13.6572	protein.aa activation.pseudouridylate synthase	pseudouridine synthase family protein | chr4:11563517-11566357 REVERSE
992	Lj1C1231T2	12.4887	4.9108	5.12239	major CHO metabolism.synthesis.starch.starch synthase	Symbols: ATSS3 | ATSS3 (starch synthase 3); starch synthase/ transferase, transferring glycosyl groups | chr1:3952511-3957044 FORWARD
993	Lj1C1232G4	107.39	291.094	360.056	Biodegradation of Xenobiotics.lactoylglutathione lyase	Symbols: ATGLX1 | ATGLX1 (GLYOXALASE I HOMOLOG); lactoylglutathione lyase/ metal ion binding | chr1:3995169-3997864 FORWARD
994	Lj1C1232T10	37.0684	27.4635	35.353	protein.targeting.peroxisomes	Symbols: PMP22 | PMP22 | chr4:2227661-2229280 REVERSE
995	Lj1C1233G15	4.89915	3.27523	2.43374	protein.degradation.aspartate protease	aspartyl protease family protein | chr1:4016784-4020983 REVERSE
996	Lj1C1234G9	8.54731	9.89017	10.4514	not assigned.unknown	unknown protein | chr1:4031574-4034078 REVERSE
997	Lj1C1235T17	13.28	7.65069	8.21645	lipid metabolism.FA synthesis and FA elongation.MCD	malonyl-CoA decarboxylase family protein | chr4:2113404-2116693 FORWARD
998	Lj1C1236G16	12.7587	22.6977	25.0872	glycolysis.plastid branch.pyrophosphate-fructose-6-P phosphotransferase	Symbols: MEE51 | MEE51 (maternal effect embryo arrest 51); diphosphate-fructose-6-phosphate 1-phosphotransferase | chr4:1939250-1942954 FORWARD
999	Lj1C1236G4	8.55204	6.65577	8.04344	not assigned.unknown	unknown protein | chr1:23046893-23050193 FORWARD
1000	Lj1C1236T13	71.8749	105.398	110.995	protein.degradation	Symbols: PUX4 | PUX4; protein binding | chr4:2030319-2031853 FORWARD
1001	Lj1C1236T15	8.70682	5.20887	4.66975	protein.degradation.AAA type	AAA-type ATPase family protein | chr4:2020436-2023992 FORWARD
1002	Lj1C1238G16	10.7082	4.05637	4.11478	protein.degradation.ubiquitin	ubiquitin thiolesterase | chr4:11782905-11785816 REVERSE
1003	Lj1C1238G4	11.4505	5.61139	5.73415	signalling.calcium	Symbols: ATEHD2 | ATEHD2 (EPS15 HOMOLOGY DOMAIN 2); GTP binding / GTPase/ calcium ion binding | chr4:2804515-2807926 FORWARD
1004	Lj1C1240G12	19.2681	10.3418	12.791	protein.degradation.ubiquitin.E3.HECT	Symbols: UPL5 | UPL5 (UBIQUITIN PROTEIN LIGASE 5); acid-amino acid ligase/ binding / ubiquitin-protein ligase | chr4:7445362-7449086 FORWARD
1005	Lj1C1241T3	86.7378	60.438	60.6182	not assigned.no ontology.armadillo/beta-catenin repeat family protein	binding | chr5:19283029-19285698 REVERSE
1006	Lj1C1242T1	32.7749	23.656	26.6553	signalling.G-proteins	Symbols: AtRABA5a | AtRABA5a (Arabidopsis Rab GTPase homolog A5a); GTP binding | chr5:19277361-19279736 REVERSE
1007	Lj1C1242T7	25.7204	17.868	13.7849	RNA.RNA binding	heterogeneous nuclear ribonucleoprotein, putative / hnRNP, putative | chr3:2492293-2495750 FORWARD
1008	Lj1C1243T3	0.223279	0.51947	0.555333	signalling.calcium	calcium-transporting ATPase, plasma membrane-type, putative / Ca(2+)-ATPase, putative (ACA12) | chr3:23406611-23410360 REVERSE
1009	Lj1C1244T7	1.98236	0.623649	0.715364	signalling.calcium	calmodulin-binding protein-related | chr2:16216999-16219159 FORWARD
1010	Lj1C1244T8	10.7907	3.49297	4.66057	signalling.calcium	calmodulin-binding protein-related | chr2:16216999-16219159 FORWARD
1011	Lj1C1246G6	67.4932	33.1155	30.6126	not assigned.no ontology.C2 domain-containing protein	C2 domain-containing protein | chr5:19329675-19331329 FORWARD
1012	Lj1C1247T2	2.50724	5.78184	4.80036	not assigned.unknown	FUNCTIONS IN: molecular_function unknown; INVOLVED IN: biological_process unknown; LOCATED IN: cellular_component unknown; EXPRESSED IN: 6 plant structures; EXPRESSED DURING: L mature pollen stage, M germinated pollen stage, 4 anthesis, petal differentiation and expansion stage; CONTAINS InterPro DOMAIN/s: Protein of unknown function DUF827, plant (InterPro:IPR008545); BEST Arabidopsis thaliana p…
1013	Lj1C1247T3	5.57362	13.6413	10.2549	not assigned.unknown	FUNCTIONS IN: molecular_function unknown; INVOLVED IN: biological_process unknown; LOCATED IN: cellular_component unknown; EXPRESSED IN: 6 plant structures; EXPRESSED DURING: L mature pollen stage, M germinated pollen stage, 4 anthesis, petal differentiation and expansion stage; CONTAINS InterPro DOMAIN/s: Protein of unknown function DUF827, plant (InterPro:IPR008545); BEST Arabidopsis thaliana p…
1014	Lj1C1249G6	148.838	279.813	201.712	minor CHO metabolism.raffinose family.raffinose synthases.putative	Symbols: AtSIP2 | AtSIP2 (Arabidopsis thaliana seed imbibition 2); hydrolase, hydrolyzing O-glycosyl compounds | chr3:21288765-21293158 REVERSE
1015	Lj1C1249T2	632.495	284.814	274.144	stress.abiotic.heat	heat shock protein 81-4 (HSP81-4) | chr5:22677451-22680152 REVERSE
1016	Lj1C127T7	0.137531	0.3441	0.462896	RNA.regulation of transcription.PHD finger transcription factor	PHD finger transcription factor, putative | chr5:23686771-23691053 REVERSE
1017	Lj1C132T4	19.7832	16.8687	14.588	mitochondrial electron transport / ATP synthesis.NADH-DH.type II.internal matrix	Symbols: NDA2 | NDA2 (ALTERNATIVE NAD(P)H DEHYDROGENASE 2); FAD binding / NADH dehydrogenase/ oxidoreductase | chr2:12793340-12795913 REVERSE
1018	Lj1C133T1	0.806584	3.47306	3.58052	lipid metabolism.FA desaturation.omega 3 desaturase	Symbols: FAD8 | FAD8 (FATTY ACID DESATURASE 8); omega-3 fatty acid desaturase | chr5:1664134-1666527 FORWARD
1019	Lj1C13T3	21.7189	16.3506	19.0119	signalling.in sugar and nutrient physiology	Symbols: PII, GLB1 | GLB1 (GLNB1 HOMOLOG); acetylglutamate kinase regulator | chr4:821685-823523 FORWARD
1020	Lj1C142T4	3.99155	1.55219	2.32789	transport.peptides and oligopeptides	Symbols: ATPTR1, PTR1 | PTR1 (PEPTIDE TRANSPORTER 1); dipeptide transporter/ transporter/ tripeptide transporter | chr3:20045663-20048572 REVERSE
1021	Lj1C146G10	11.2546	14.4731	15.4309	misc.nitrilases, *nitrile lyases, berberine bridge enzymes, reticuline oxidases, troponine reductases	tropinone reductase, putative / tropine dehydrogenase, putative | chr2:12582519-12584101 FORWARD
1022	Lj1C147G4	27.6861	33.0562	32.9268	stress.abiotic.heat	DNAJ heat shock N-terminal domain-containing protein | chr5:24013165-24015071 FORWARD
1023	Lj1C149G9	20.5321	17.0676	15.915	development.unspecified	scarecrow transcription factor family protein | chr2:12481744-12486983 FORWARD
1024	Lj1C14G13	20.4712	13.3375	13.0992	RNA.processing.RNA helicase	RNA helicase, putative | chr2:19399694-19403044 REVERSE
1025	Lj1C154G8	10.1151	6.4006	5.84633	protein.postranslational modification.kinase.receptor like cytoplasmatic kinase IX	protein kinase family protein / U-box domain-containing protein | chr2:18894074-18898528 FORWARD
1026	Lj1C154T1	13.3781	7.45972	7.92846	misc.acid and other phosphatases	Symbols: PLL5 | PLL5; catalytic/ protein serine/threonine phosphatase | chr1:2349097-2351692 FORWARD
1027	Lj1C154T2	9.42287	5.95237	4.07296	not assigned.no ontology.epsin N-terminal homology (ENTH) domain-containing protein	epsin N-terminal homology (ENTH) domain-containing protein / clathrin assembly protein-related | chr3:17134091-17135587 REVERSE
1028	Lj1C159G2	21.1147	18.7523	24.0031	DNA.synthesis/chromatin structure	Symbols: LOS4 | LOS4 (LOW EXPRESSION OF OSMOTICALLY RESPONSIVE GENES 4); ATP-dependent helicase/ RNA helicase/ RNA-dependent ATPase | chr3:19687740-19690661 FORWARD
1029	Lj1C15T17	5.70899	1.78602	3.24881	stress.abiotic.unspecified	Symbols: MLP423 | MLP423 (MLP-LIKE PROTEIN 423) | chr1:8500451-8501520 REVERSE
1030	Lj1C16T16	31.3983	11.3373	16.638	RNA.regulation of transcription.WRKY domain transcription factor family	Symbols: WRKY69, ATWRKY69 | WRKY69; transcription factor | chr3:21715007-21716916 FORWARD
1031	Lj1C17T9	28.3704	41.1681	30.9967	RNA.regulation of transcription.bZIP transcription factor family	Symbols: ATBZIP53 | ATBZIP53 (BASIC REGION/LEUCINE ZIPPER MOTIF 53); DNA binding / protein heterodimerization/ sequence-specific DNA binding / transcription factor | chr3:23091586-23092850 REVERSE
1032	Lj1C182G10	8.09941	4.86899	5.80405	transport.p- and v-ATPases	Symbols: VHA-A1 | VHA-A1 (VACUOLAR PROTON ATPASE A 1); ATPase | chr2:12209896-12215895 FORWARD
1033	Lj1C182T5	5.73387	2.75343	2.33488	transport.peptides and oligopeptides	Symbols: NAXT1 | NAXT1 (NITRATE EXCRETION TRANSPORTER1); nitrate efflux transmembrane transporter/ transporter | chr3:16759253-16761266 FORWARD
1034	Lj1C183G2	3.70296	2.51716	1.73547	protein.degradation.cysteine protease	Ulp1 protease family protein | chr5:24234541-24236163 FORWARD
1035	Lj1C183T4	11.8171	16.8391	17.0913	protein.degradation.ubiquitin.E3.SCF.FBOX	F-box family protein | chr3:6444367-6445759 REVERSE
1036	Lj1C183T8	18.0396	0.982614	0.604606	RNA.regulation of transcription.AS2,Lateral Organ Boundaries Gene Family	Symbols: LBD1 | LBD1 (LOB DOMAIN-CONTAINING PROTEIN 1) | chr1:2442622-2443632 FORWARD
1037	Lj1C184T3	5.07838	2.81851	3.06042	protein.degradation.ubiquitin.E3.RING	zinc finger (C3HC4-type RING finger) family protein | chr5:24252158-24254849 FORWARD
1038	Lj1C185T11	3.18096	1.41719	1.99152	protein.synthesis.elongation	Symbols: ATRNL, RNL | RNL (RNA LIGASE); 2',3'-cyclic-nucleotide 3'-phosphodiesterase/ RNA ligase (ATP)/ polynucleotide kinase | chr1:2445470-2454645 FORWARD
1039	Lj1C189T4	14.8224	9.26172	10.8968	misc.gluco-, galacto- and mannosidases.beta-galactosidase	Symbols: BGAL8 | BGAL8 (beta-galactosidase 8); beta-galactosidase/ catalytic/ cation binding / sugar binding | chr2:12168840-12173570 REVERSE
1040	Lj1C190G12	9.6547	7.39556	8.92414	protein.postranslational modification	Symbols: GRIK2, ATSNAK1 | GRIK2 (GEMINIVIRUS REP INTERACTING KINASE 2); kinase | chr5:24339229-24342590 FORWARD
1041	Lj1C194T4	26.2775	54.3262	59.6351	not assigned.unknown	unknown protein | chr3:16475966-16477524 FORWARD
1042	Lj1C19T9	3.53553	0.688484	0.754472	not assigned.unknown	FUNCTIONS IN: molecular_function unknown; INVOLVED IN: biological_process unknown; LOCATED IN: cellular_component unknown; EXPRESSED IN: 22 plant structures; EXPRESSED DURING: 14 growth stages; CONTAINS InterPro DOMAIN/s: Protein of unknown function DUF1645 (InterPro:IPR012442); BEST Arabidopsis thaliana protein match is: calmodulin-binding protein (TAIR:AT2G15760.1); Has 207 Blast hits to 197 pr…
1043	Lj1C203T9	10.3802	16.2113	12.4287	RNA.regulation of transcription.ARF, Auxin Response Factor family	Symbols: ARF16 | ARF16 (AUXIN RESPONSE FACTOR 16); miRNA binding / transcription factor | chr4:14703201-14706336 REVERSE
1044	Lj1C206G15	15.5896	21.5986	26.1371	not assigned.no ontology.hydroxyproline rich proteins	hydroxyproline-rich glycoprotein family protein | chr1:20026147-20028635 REVERSE
1045	Lj1C206T7	6.53935	9.56619	7.94992	cell.division	cell division cycle protein 48, putative / CDC48, putative | chr5:809948-813228 REVERSE
1046	Lj1C207G1	49.858	87.7135	101.462	transport.ABC transporters and multidrug resistance systems	Symbols: ATGCN1, GCN1 | ATGCN1; transporter | chr5:24453258-24455970 REVERSE
1047	Lj1C20G4	14.4488	17.7112	19.3773	nucleotide metabolism.synthesis.pyrimidine.CTP synthetase	CTP synthase, putative / UTP--ammonia ligase, putative | chr4:940778-944291 FORWARD
1048	Lj1C20T16	0.437475	1.31353	1.33982	not assigned.unknown	unknown protein | chr5:15489594-15490399 FORWARD
1049	Lj1C210G5	0.90623	4.5796	4.68733	protein.degradation	Symbols: scpl48 | scpl48 (serine carboxypeptidase-like 48); serine-type carboxypeptidase | chr3:16466290-16468989 FORWARD
1050	Lj1C211G2	34.0654	48.8426	51.4686	secondary metabolism.phenylpropanoids	4-coumarate--CoA ligase, putative / 4-coumaroyl-CoA synthase, putative | chr4:2664385-2666707 FORWARD
1051	Lj1C213G3	23.7146	12.925	13.583	development.unspecified	Symbols: ACD1, LLS1, PAO | ACD1 (ACCELERATED CELL DEATH 1); iron-sulfur cluster binding / pheophorbide a oxygenase | chr3:16383595-16386312 FORWARD
1052	Lj1C215T10	31.8752	46.6391	53.9338	cell.vesicle transport	vacuolar assembly protein, putative (VPS41) | chr1:2567502-2573393 FORWARD
1053	Lj1C216G8	14.9208	9.55012	7.54711	protein.degradation	aspartyl protease family protein | chr5:7633437-7636567 REVERSE
1054	Lj1C218G3	188.996	103.616	105.804	cell wall.precursor synthesis.AXS	Symbols: AXS2 | AXS2 (UDP-D-APIOSE/UDP-D-XYLOSE SYNTHASE 2); UDP-glucuronate decarboxylase | chr1:2573848-2576714 REVERSE
1055	Lj1C218T7	11.0867	12.5013	13.7557	not assigned.unknown	Symbols: RER1 | RER1 (RETICULATA-RELATED 1) | chr5:7599146-7601690 REVERSE
1056	Lj1C21T4	10.3957	45.6187	69.732	not assigned.unknown	unknown protein | chr2:19485875-19486553 FORWARD
1057	Lj1C222G10	14.2035	5.08642	6.46513	transport.misc	Symbols: ATNAT12, NAT12 | xanthine/uracil permease family protein | chr2:11852080-11856291 FORWARD
1058	Lj1C222T3	57.8686	84.4902	82.1607	glycolysis.unclear/dually targeted.phosphoglycerate mutase	phosphoglycerate/bisphosphoglycerate mutase family protein | chr5:7517591-7520253 REVERSE
1059	Lj1C229G2	0.4753	0.232529	0.209848	stress.biotic.PR-proteins	disease resistance protein (TIR-NBS class), putative | chr1:26151002-26153555 REVERSE
1060	Lj1C22G8	3.41908	5.63647	8.60758	lipid metabolism.lipid degradation.lysophospholipases.glycerophosphodiester phosphodiesterase	glycerophosphoryl diester phosphodiesterase family protein | chr1:26885170-26888338 REVERSE
1061	Lj1C236T10	7.67267	35.4626	36.3282	misc.beta 1,3 glucan hydrolases.glucan endo-1,3-beta-glucosidase	glycosyl hydrolase family 17 protein | chr2:11752170-11754028 REVERSE
1062	Lj1C237T1	195.716	227.627	275.016	protein.synthesis.ribosomal protein.prokaryotic.unknown organellar.50S subunit.L10A	60S ribosomal protein L10A (RPL10aA) | chr1:2636011-2637915 FORWARD
1063	Lj1C23T18	5.98988	3.92898	4.57019	protein.postranslational modification	Symbols: APP, PARP1, ATPARP1 | APP (ARABIDOPSIS POLY(ADP-RIBOSE) POLYMERASE); NAD+ ADP-ribosyltransferase/ nucleic acid binding | chr4:1049957-1054065 FORWARD
1064	Lj1C23T21	173.426	269.342	246.528	protein.synthesis.ribosomal protein.prokaryotic.chloroplast.50S subunit.PSRP5	Symbols: PSRP5 | PSRP5 (PLASTID-SPECIFIC 50S RIBOSOMAL PROTEIN 5) | chr3:21069411-21070356 REVERSE
1065	Lj1C251T1	4.36307	1.02888	0.83986	not assigned.no ontology.DC1 domain containing protein	DC1 domain-containing protein | chr3:3561099-3562880 FORWARD
1066	Lj1C272T5	97.806	58.9516	69.664	RNA.regulation of transcription.Argonaute	Symbols: AGO4, OCP11 | AGO4 (ARGONAUTE 4); nucleic acid binding | chr2:11536534-11542357 REVERSE
1067	Lj1C273T1	3.11181	0.995007	1.11855	not assigned.no ontology.DC1 domain containing protein	DC1 domain-containing protein | chr3:2209412-2211307 FORWARD
1068	Lj1C274T3	5.65928	8.31216	8.33198	not assigned.unknown	LOCATED IN: chloroplast; EXPRESSED IN: 14 plant structures; EXPRESSED DURING: 8 growth stages; CONTAINS InterPro DOMAIN/s: Hyccin (InterPro:IPR018619); BEST Arabidopsis thaliana protein match is: unknown protein (TAIR:AT5G64090.1); Has 170 Blast hits to 170 proteins in 49 species: Archae - 0; Bacteria - 0; Metazoa - 133; Fungi - 0; Plants - 30; Viruses - 0; Other Eukaryotes - 7 (source: NCBI BLin…
1069	Lj1C278T3	0.626404	36.1343	44.4809	misc.UDP glucosyl and glucoronyl transferases	Symbols: GT, UGT74F2 | UGT74F2 (UDP-GLUCOSYLTRANSFERASE 74F2); UDP-glucose:4-aminobenzoate acylglucosyltransferase/ UDP-glucosyltransferase/ UDP-glycosyltransferase/ transferase, transferring glycosyl groups / transferase, transferring hexosyl groups | chr2:18152227-18153908 FORWARD
1070	Lj1C284G6	6.10144	3.12599	3.37579	not assigned.no ontology.C2 domain-containing protein	C2 domain-containing protein | chr5:3978313-3979795 REVERSE
1071	Lj1C287G1	40.584	54.8017	57.1785	protein.degradation	Symbols: ATSPP | ATSPP (ARABIDOPSIS SIGNAL PEPTIDE PEPTIDASE); aspartic-type endopeptidase | chr2:937420-940339 FORWARD
1072	Lj1C290G6	1.88859	2.38889	2.96499	not assigned.no ontology	Symbols: DGS1 | DGS1 (DGD1 SUPPRESSOR 1) | chr5:3974171-3978160 REVERSE
1073	Lj1C317G1	10.0309	14.429	18.2025	protein.degradation.ubiquitin.E2	Symbols: UBC19 | UBC19 (ubiquitin-conjugating enzyme19); ubiquitin-protein ligase | chr3:7002817-7004450 REVERSE
1074	Lj1C318T0	53.5373	19.4559	17.5899	protein.degradation.ubiquitin.E3.SCF.FBOX	F-box family protein | chr2:13824794-13826986 FORWARD
1075	Lj1C321T6	8.44735	13.9394	24.5971	not assigned.unknown	unknown protein | chr5:4044622-4047436 REVERSE
1076	Lj1C326T0	23.5778	26.7031	41.8175	misc.alcohol dehydrogenases	cinnamyl-alcohol dehydrogenase, putative (CAD) | chr1:19059885-19061424 FORWARD
1077	Lj1C329T2	17.4577	33.179	29.7069	signalling.calcium	Symbols: CDPK19, CPK8 | CDPK19 (CALCIUM-DEPENDENT PROTEIN KINASE 19); ATP binding / calcium ion binding / calmodulin-dependent protein kinase/ kinase/ protein kinase/ protein serine/threonine kinase | chr5:6558426-6561534 REVERSE
1078	Lj1C32G6	11.7468	11.8335	13.9127	protein.degradation.ubiquitin.E3.SCF.FBOX	kelch repeat-containing F-box family protein | chr4:16716806-16718017 FORWARD
1079	Lj1C32T6	2.53128	3.83534	4.16786	protein.degradation.ubiquitin.E3.SCF.FBOX	kelch repeat-containing F-box family protein | chr4:16716806-16718017 FORWARD
1080	Lj1C332G7	15.1307	42.5729	31.9681	signalling.G-proteins	Symbols: emb2738 | emb2738 (embryo defective 2738); GTP binding | chr3:3847792-3852138 FORWARD
1081	Lj1C356G2	32.1829	22.4837	21.4407	protein.postranslational modification	protein kinase-related | chr1:23577333-23578254 FORWARD
1082	Lj1C361T2	0.480172	0.783611	0.72398	not assigned.unknown	unknown protein | chr5:4082890-4085297 REVERSE
1083	Lj1C37G11	72.5566	20.5774	22.6169	not assigned.no ontology	integral membrane family protein | chr4:8913838-8915663 FORWARD
1084	Lj1C37T0	29.8147	2.75594	3.36048	redox.glutaredoxins	glutaredoxin family protein | chr3:23261442-23261927 REVERSE
1085	Lj1C37T13	70.3799	26.8037	28.0147	not assigned.no ontology	integral membrane family protein | chr4:8913838-8915663 FORWARD
1086	Lj1C38T5	2.52031	4.03144	5.45314	protein.postranslational modification	kinase interacting family protein | chr1:865915-867733 REVERSE
1087	Lj1C40T13	7.49377	9.01621	12.8006	RNA.processing	Symbols: SWA1, EDA13, EDA19 | SWA1 (SLOW WALKER1); nucleotide binding | chr2:19636867-19638678 REVERSE
1088	Lj1C40T6	26.6398	21.7994	25.0343	not assigned.no ontology	Symbols: NPL41 | NPL41 (NPL4-LIKE PROTEIN 1) | chr3:23283609-23285540 FORWARD
1089	Lj1C40T8	2.42478	1.21947	1.91514	not assigned.unknown	Symbols: SCC3, ATSCC3 | SCC3 (SISTER-CHROMATID COHESION PROTEIN 3); binding | chr2:19631259-19636978 FORWARD
1090	Lj1C41T12	17.6041	14.6508	13.6829	protein.degradation.autophagy	Symbols: ATATG18G | AtATG18g | chr1:835785-840940 FORWARD
1091	Lj1C41T13	4.11632	5.44805	9.00205	protein.postranslational modification.kinase.receptor like cytoplasmatic kinase VI	protein kinase, putative | chr5:14108524-14110536 REVERSE
1092	Lj1C41T6	8.75915	5.01123	9.34001	hormone metabolism.gibberelin.signal transduction	Symbols: ATGID1B, GID1B | GID1B (GA INSENSITIVE DWARF1B); hydrolase | chr3:23289425-23291486 FORWARD
1093	Lj1C42T6	0.297199	1.86923	1.21526	transporter.sugars	sugar transporter, putative | chr2:19644255-19647180 FORWARD
1094	Lj1C433G5	4.73279	3.51987	3.79654	not assigned.unknown	unknown protein | chr5:4133204-4136688 FORWARD
1095	Lj1C435G7	5.39179	5.93298	7.11669	not assigned.no ontology	MD-2-related lipid recognition domain-containing protein / ML domain-containing protein | chr3:3724134-3725592 REVERSE
1096	Lj1C43T3	173.559	500.647	485.22	not assigned.unknown	Symbols: RPH1 | RPH1 (RESISTANCE TO PHYTOPHTHORA 1) | chr2:19662844-19664042 FORWARD
1097	Lj1C43T4	165.736	251.396	231.422	not assigned.unknown	unknown protein | chr4:1292523-1294861 FORWARD
1098	Lj1C44G0	28.8822	41.4344	46.6466	protein.degradation.ubiquitin.E3.RING	zinc finger (C3HC4-type RING finger) family protein | chr1:23716719-23719301 FORWARD
1099	Lj1C45G7	3.7555	2.24383	2.78106	not assigned.unknown	LOCATED IN: endomembrane system; EXPRESSED IN: 24 plant structures; EXPRESSED DURING: 15 growth stages; CONTAINS InterPro DOMAIN/s: SNARE associated Golgi protein (InterPro:IPR015414); BEST Arabidopsis thaliana protein match is: unknown protein (TAIR:AT5G19070.1); Has 3432 Blast hits to 3432 proteins in 730 species: Archae - 8; Bacteria - 1831; Metazoa - 239; Fungi - 87; Plants - 162; Viruses - 0…
1100	Lj1C45G8	51.9895	61.5153	70.1141	RNA.processing	small nuclear ribonucleoprotein D1, putative / snRNP core protein D1, putative / Sm protein D1, putative | chr3:2423085-2424166 FORWARD
1101	Lj1C46G17	9.10279	6.86281	8.9898	signalling.G-proteins	Symbols: RANGAP1 | RANGAP1 (RAN GTPASE ACTIVATING PROTEIN 1); RAN GTPase activator/ protein binding | chr3:23324621-23326913 FORWARD
1102	Lj1C478G5	8.44255	11.9117	11.6614	minor CHO metabolism.callose	Symbols: ATGSL10, gsl10 | ATGSL10 (glucan synthase-like 10); 1,3-beta-glucan synthase | chr3:2264945-2279383 REVERSE
1103	Lj1C47T3	42.7651	90.8817	104.299	not assigned.unknown	chalcone isomerase | chr3:23334352-23336109 FORWARD
1104	Lj1C481G9	2.47424	4.11403	4.35783	minor CHO metabolism.callose	Symbols: ATGSL12, gsl12 | ATGSL12 (glucan synthase-like 12); 1,3-beta-glucan synthase/ transferase, transferring glycosyl groups | chr5:4110295-4121427 REVERSE
1105	Lj1C48G4	4.94481	2.37622	2.32669	not assigned.no ontology.pentatricopeptide (PPR) repeat-containing protein	pentatricopeptide (PPR) repeat-containing protein | chr4:7938967-7942898 REVERSE
1106	Lj1C48T10	146.969	123.804	113.451	not assigned.unknown	unknown protein | chr4:8510908-8511928 FORWARD
1107	Lj1C490T0	0.263959	0.104006	0.116495	stress.biotic.PR-proteins	disease resistance family protein | chr2:14737066-14739904 REVERSE
1108	Lj1C490T1	0.333293	0.0757323	0.169944	stress.biotic.PR-proteins	disease resistance family protein | chr2:14737066-14739904 REVERSE
1109	Lj1C49G14	6.29584	6.91725	9.04319	amino acid metabolism.synthesis.aspartate family.methionine.homocysteine S-methyltransferase	Symbols: HMT-2, ATHMT-2, HMT2 | HMT2 (HOMOCYSTEINE METHYLTRANSFERASE 2); homocysteine S-methyltransferase | chr3:23370308-23372682 REVERSE
1110	Lj1C49T1	11.9949	17.3837	20.3531	protein.degradation.ubiquitin.E3.SCF.FBOX	kelch repeat-containing F-box family protein | chr3:23357392-23359148 REVERSE
1111	Lj1C49T9	0.425632	0.180009	0.142866	DNA.synthesis/chromatin structure	endonuclease/exonuclease/phosphatase family protein | chr3:23363872-23367592 REVERSE
1112	Lj1C50T7	14.0742	19.8543	18.8733	amino acid metabolism.degradation.branched-chain group.leucine	Symbols: MCCA | MCCA; methylcrotonoyl-CoA carboxylase | chr1:739679-744184 FORWARD
1113	Lj1C522G9	1.85724	2.83689	3.23397	protein.aa activation.pseudouridylate synthase	pseudouridine synthase family protein | chr1:29665218-29667656 FORWARD
1114	Lj1C531T3	0.853353	0.2734	0.267894	signalling.calcium	calmodulin-binding family protein | chr3:4445102-4447383 FORWARD
1115	Lj1C538G6	40.4884	99.1951	89.6095	misc. other Ferredoxins and Rieske domain	Symbols: ACD1-LIKE | ACD1-LIKE (ACD1-LIKE); 2 iron, 2 sulfur cluster binding / electron carrier/ oxidoreductase | chr4:13080901-13083197 REVERSE
1116	Lj1C539T3	0.673395	0.334239	0.394779	signalling.calcium	calmodulin-binding family protein | chr3:4445102-4447383 FORWARD
1117	Lj1C542G3	35.2751	19.1708	20.4292	RNA.processing.splicing	Symbols: SCL30A | SCL30a; RNA binding / nucleic acid binding / nucleotide binding | chr3:4429298-4432159 REVERSE
1118	Lj1C55G1	101.456	27.9253	18.675	RNA.regulation of transcription.HSF,Heat-shock transcription factor family	Symbols: AT-HSFA6B, HSFA6B | AT-HSFA6B; DNA binding / transcription factor | chr3:8078820-8081051 FORWARD
1119	Lj1C569G3	1.4359	1.06113	0.831273	stress.biotic.PR-proteins	disease resistance protein (CC-NBS-LRR class), putative | chr5:13667686-13671184 FORWARD
1120	Lj1C56T17	122.307	83.3896	85.0003	DNA.synthesis/chromatin structure.histone	Symbols: HTA11 | HTA11; DNA binding | chr3:20196266-20197650 FORWARD
1121	Lj1C572T12	31.4557	17.8281	12.1083	transport.peptides and oligopeptides	proton-dependent oligopeptide transport (POT) family protein | chr1:7964042-7966436 FORWARD
1122	Lj1C573G6	18.2042	26.4345	25.4599	protein.glycosylation.alpha-1,3-mannosyl-glycoprotein-beta-1,2-N-acetylglucosaminyltransferase(GnTI)	Symbols: HEXO3, ATHEX1 | HEXO3 (BETA-HEXOSAMINIDASE 3); beta-N-acetylhexosaminidase/ hexosaminidase | chr1:24385900-24391207 FORWARD
1123	Lj1C577G11	2.53994	1.62319	1.27708	protein.degradation.ubiquitin.E3.SCF.FBOX	F-box family protein | chr3:1887043-1888750 FORWARD
1124	Lj1C584T2	14.4357	9.72047	13.71	not assigned.no ontology	CBS domain-containing protein | chr1:24259888-24262951 REVERSE
1125	Lj1C584T3	3.45916	2.15418	3.43288	not assigned.no ontology	CBS domain-containing protein | chr1:24259888-24262951 REVERSE
1126	Lj1C587G6	6.37495	3.15733	3.18338	not assigned.unknown	FUNCTIONS IN: molecular_function unknown; INVOLVED IN: biological_process unknown; LOCATED IN: integral to membrane; EXPRESSED IN: 24 plant structures; EXPRESSED DURING: 13 growth stages; CONTAINS InterPro DOMAIN/s: TRAM, LAG1 and CLN8 homology (InterPro:IPR006634); BEST Arabidopsis thaliana protein match is: unknown protein (TAIR:AT4G19645.2); Has 478 Blast hits to 478 proteins in 104 species: A…
1127	Lj1C588G3	71.379	2.83093	3.47485	stress.biotic.PR-proteins	disease resistance protein (TIR-NBS-LRR class), putative | chr3:19126358-19130456 FORWARD
1128	Lj1C58T0	48.4585	2.44013	70.0723	lipid metabolism.lipid degradation.lipases.triacylglycerol lipase	lipase class 3 family protein | chr2:13014848-13017153 FORWARD
1129	Lj1C596T1	1.21381	3.15766	2.55873	protein.degradation.ubiquitin.E3.SCF.FBOX	F-box family protein | chr3:1887043-1888750 FORWARD
1130	Lj1C599T0	1.72523	57.4422	202.649	not assigned.unknown	unknown protein | chr3:23296572-23297225 REVERSE
1131	Lj1C599T1	2.89355	141.485	482.172	#N/A	#N/A
1132	Lj1C599T5	2.80719	119.8	1307.04	DNA.unspecified	3'-5' exonuclease domain-containing protein / K homology domain-containing protein / KH domain-containing protein | chr2:11049055-11052066 REVERSE
1133	Lj1C599T6	1.07416	43.2487	464.205	#N/A	#N/A
1134	Lj1C605T5	5.5672	2.65804	3.46205	protein.postranslational modification.kinase.receptor like cytoplasmatic kinase V	protein kinase family protein | chr3:21854719-21858204 FORWARD
1135	Lj1C60T18	6.41398	2.68872	3.24072	DNA.synthesis/chromatin structure.retrotransposon/transposase.mutator-like transposase	transposable element gene | chr1:2070737-2073535 FORWARD
1136	Lj1C618T7	7.40121	0.595937	0.477675	lipid metabolism.Phospholipid synthesis	Symbols: ATGPAT1, GPAT1 | GPAT1 (GLYCEROL-3-PHOSPHATE ACYLTRANSFERASE 1); 1-acylglycerol-3-phosphate O-acyltransferase/ acyltransferase | chr1:1993978-1996112 REVERSE
1137	Lj1C619T3	34.0334	26.0683	37.2212	signalling.MAP kinases	Symbols: ATMPK20 | ATMPK20; MAP kinase | chr2:17840388-17844380 REVERSE
1138	Lj1C626G7	15.9641	10.6799	12.0053	misc.cytochrome P450	Symbols: CYP72A15 | CYP72A15; electron carrier/ heme binding / iron ion binding / monooxygenase/ oxygen binding | chr3:4937317-4939465 FORWARD
1139	Lj1C629G7	5.97135	6.35779	8.69232	transport.metabolite transporters at the envelope membrane	phosphate translocator-related | chr1:1969729-1973767 FORWARD
1140	Lj1C630G3	8.56402	11.6286	11.8653	misc.cytochrome P450	Symbols: CYP72A15 | CYP72A15; electron carrier/ heme binding / iron ion binding / monooxygenase/ oxygen binding | chr3:4937317-4939465 FORWARD
1141	Lj1C638T10	63.3431	104.724	123.636	glycolysis.cytosolic branch.phosphoglycerate mutase	2,3-biphosphoglycerate-independent phosphoglycerate mutase, putative / phosphoglyceromutase, putative | chr3:2608471-2611418 REVERSE
1142	Lj1C638T4	23.6048	15.8548	11.3499	signalling.receptor kinases.leucine rich repeat VIII-2	leucine-rich repeat transmembrane protein kinase, putative | chr1:2359549-2366561 REVERSE
1143	Lj1C63T22	60.0308	39.3864	47.7293	not assigned.unknown	FUNCTIONS IN: molecular_function unknown; INVOLVED IN: biological_process unknown; EXPRESSED IN: 25 plant structures; EXPRESSED DURING: 15 growth stages; BEST Arabidopsis thaliana protein match is: cation exchanger, putative (CAX10) (TAIR:AT1G54110.1); Has 167 Blast hits to 167 proteins in 56 species: Archae - 0; Bacteria - 8; Metazoa - 84; Fungi - 28; Plants - 42; Viruses - 0; Other Eukaryotes -…
1144	Lj1C640G1	0.980914	0.554438	0.726829	protein.glycosylation.alpha-1,3-mannosyl-glycoprotein-beta-1,2-N-acetylglucosaminyltransferase(GnTI)	Symbols: HEXO3, ATHEX1 | HEXO3 (BETA-HEXOSAMINIDASE 3); beta-N-acetylhexosaminidase/ hexosaminidase | chr1:24385900-24391207 FORWARD
1145	Lj1C645G4	0.181186	0.458825	0.510013	misc.cytochrome P450	Symbols: CYP72A15 | CYP72A15; electron carrier/ heme binding / iron ion binding / monooxygenase/ oxygen binding | chr3:4937317-4939465 FORWARD
1146	Lj1C655T0	0.469207	1.49954	1.3869	not assigned.no ontology.pentatricopeptide (PPR) repeat-containing protein	pentatricopeptide (PPR) repeat-containing protein | chr3:5656371-5658335 REVERSE
1147	Lj1C663T3	2.53604	0.949684	1.10505	protein.degradation.ubiquitin.E3.SCF.FBOX	F-box family protein | chr3:2510783-2512394 FORWARD
1148	Lj1C663T4	10.6538	7.65697	8.49797	protein.degradation.ubiquitin.E3.SCF.FBOX	F-box family protein | chr3:2510783-2512394 FORWARD
1149	Lj1C667T3	1.23416	0.557486	0.446736	protein.degradation.ubiquitin.E3.SCF.FBOX	F-box family protein | chr2:7403856-7405219 FORWARD
1150	Lj1C670T0	2.64547	2.36658	1.62588	misc.myrosinases-lectin-jacalin	F-box protein-related / C-type lectin-related | chr1:16753944-16755670 REVERSE
1151	Lj1C679G9	192.652	277.483	282.778	hormone metabolism.ethylene.induced-regulated-responsive-activated	Symbols: MBF1B, ATMBF1B | MBF1B (MULTIPROTEIN BRIDGING FACTOR 1B); DNA binding / transcription coactivator | chr3:21707276-21708911 FORWARD
1152	Lj1C682G4	11.3549	14.8602	15.6811	RNA.regulation of transcription.unclassified	Symbols: ATGTF2H2, GTF2H2 | GTF2H2 (GENERAL TRANSCRIPTION FACTOR IIH 2); general RNA polymerase II transcription factor | chr1:1448718-1450887 REVERSE
1153	Lj1C685G2	70.1521	85.0004	106.606	protein.degradation.ubiquitin.E2	Symbols: UBC36, UBC13B | ubiquitin-conjugating enzyme, putative | chr1:5776282-5778484 REVERSE
1154	Lj1C685T12	49.0427	29.4306	27.2831	amino acid metabolism.synthesis.branched chain group.common.ketol-acid reductoisomerase	ketol-acid reductoisomerase | chr3:21671433-21674841 FORWARD
1155	Lj1C693T3	4.70892	2.02315	3.56804	RNA.regulation of transcription.HB,Homeobox transcription factor family	homeobox transcription factor, putative | chr5:17783172-17790011 FORWARD
1156	Lj1C693T4	9.63407	7.13206	6.48025	RNA.regulation of transcription.HB,Homeobox transcription factor family	Symbols: HB-1 | HB-1 (homeobox-1); transcription factor | chr1:9979802-9987638 FORWARD
1157	Lj1C697T7	2.11782	0.200486	0.484294	signalling.receptor kinases.leucine rich repeat XI	Symbols: HSL1 | HSL1 (HAESA-Like 1); ATP binding / kinase/ protein serine/threonine kinase | chr1:9996824-10000447 FORWARD
1158	Lj1C6G5	7.47855	11.9947	12.5772	mitochondrial electron transport / ATP synthesis.unspecified	Symbols: ATABC1, ATATH10 | ATABC1 (ARABIDOPSIS THALIANA ABC TRANSPORTER 1); transporter | chr4:708544-711256 FORWARD
1159	Lj1C700T3	10.2901	1.30456	2.99351	misc.nitrilases, *nitrile lyases, berberine bridge enzymes, reticuline oxidases, troponine reductases	Symbols: ATMES1, MES1 | MES1 (METHYL ESTERASE 1); hydrolase, acting on ester bonds / methyl indole-3-acetate esterase/ methyl jasmonate esterase/ methyl salicylate esterase | chr2:10047379-10049291 REVERSE
1160	Lj1C703G0	1.55436	0.404495	0.81537	misc.nitrilases, *nitrile lyases, berberine bridge enzymes, reticuline oxidases, troponine reductases	Symbols: ATMES1, MES1 | MES1 (METHYL ESTERASE 1); hydrolase, acting on ester bonds / methyl indole-3-acetate esterase/ methyl jasmonate esterase/ methyl salicylate esterase | chr2:10047379-10049291 REVERSE
1161	Lj1C704G0	6.14146	0.639083	1.34909	misc.nitrilases, *nitrile lyases, berberine bridge enzymes, reticuline oxidases, troponine reductases	Symbols: ATMES1, MES1 | MES1 (METHYL ESTERASE 1); hydrolase, acting on ester bonds / methyl indole-3-acetate esterase/ methyl jasmonate esterase/ methyl salicylate esterase | chr2:10047379-10049291 REVERSE
1162	Lj1C708T3	128.359	143.76	246.95	misc.nitrilases, *nitrile lyases, berberine bridge enzymes, reticuline oxidases, troponine reductases	Symbols: ATMES1, MES1 | MES1 (METHYL ESTERASE 1); hydrolase, acting on ester bonds / methyl indole-3-acetate esterase/ methyl jasmonate esterase/ methyl salicylate esterase | chr2:10047379-10049291 REVERSE
1163	Lj1C712T4	0.413632	0.699353	1.66834	cell.cycle	Symbols: TPX2 | targeting protein-related | chr1:947644-951810 REVERSE
1164	Lj1C713T5	42.2036	23.1827	27.3806	transport.metabolite transporters at the mitochondrial membrane	Symbols: AAC3, ATAAC3 | AAC3 (ADP/ATP CARRIER 3); ATP:ADP antiporter/ binding | chr4:14041288-14043278 REVERSE
1165	Lj1C718T15	4.50158	2.692	3.65183	protein.postranslational modification.kinase.receptor like cytoplasmatic kinase VII	protein kinase, putative | chr2:2287238-2289307 REVERSE
1166	Lj1C71G11	16.6484	11.1567	12.5101	not assigned.no ontology	alcohol oxidase-related | chr4:14119425-14122087 FORWARD
1167	Lj1C71G15	9.71647	10.0708	15.1609	lipid metabolism.'exotics' (steroids, squalene etc).phosphatidylcholinesterol O-acyltransferase	phosphatidate-sterol O-acyltransferase/ phosphatidylcholine-sterol O-acyltransferase/ phosphatidylethanolamine-sterol O-acyltransferase | chr1:1031200-1036237 REVERSE
1168	Lj1C721T2	8.90617	12.5382	15.2531	misc.gluco-, galacto- and mannosidases	glycosyl hydrolase family 5 protein / cellulase family protein | chr2:8920467-8923173 FORWARD
1169	Lj1C722T7	15.7042	18.7693	20.1305	cell wall.cell wall proteins.HRGP	hydroxyproline-rich glycoprotein family protein | chr4:14014653-14017068 FORWARD
1170	Lj1C726T7	5.73239	4.84662	6.02391	not assigned.no ontology	Symbols: GCL2 | GCL2 (GCR2-LIKE 2); catalytic | chr2:8945318-8947310 FORWARD
1171	Lj1C727G5	196.517	88.2605	67.7546	tetrapyrrole synthesis.protochlorophyllide reductase	Symbols: PORA | PORA; oxidoreductase/ protochlorophyllide reductase | chr5:21990999-21992812 REVERSE
1172	Lj1C72G5	0.585707	1.10997	0.875539	RNA.regulation of transcription.putative transcription regulator	Symbols: ATBARD1, BARD1 | BARD1 (BREAST CANCER ASSOCIATED RING 1); DNA binding / transcription coactivator | chr1:1036537-1040224 FORWARD
1173	Lj1C72T13	37.561	47.0037	52.279	RNA.regulation of transcription.G2-like transcription factor family, GARP	Symbols: PHR1, AtPHR1 | PHR1 (PHOSPHATE STARVATION RESPONSE 1); transcription factor | chr4:14132856-14135259 REVERSE
1174	Lj1C72T4	18.1181	10.9714	12.6359	not assigned.unknown	unknown protein | chr5:17719659-17721580 REVERSE
1175	Lj1C72T6	3.87884	2.19696	3.33703	signalling.receptor kinases.leucine rich repeat XII	kinase | chr4:5636489-5640636 REVERSE
1176	Lj1C730T15	342.631	162.553	129.179	tetrapyrrole synthesis.protochlorophyllide reductase	Symbols: POR C, PORC | POR C (PROTOCHLOROPHYLLIDE OXIDOREDUCTASE); NADPH dehydrogenase/ oxidoreductase/ protochlorophyllide reductase | chr1:907642-909376 FORWARD
1177	Lj1C734G1	2.96935	4.85196	4.11675	signalling.receptor kinases.leucine rich repeat V	Symbols: SRF3 | SRF3 (STRUBBELIG-RECEPTOR FAMILY 3); ATP binding / kinase/ protein serine/threonine kinase | chr4:1490465-1495103 REVERSE
1178	Lj1C734T6	0.666804	1.62418	1.26348	not assigned.no ontology.pentatricopeptide (PPR) repeat-containing protein	pentatricopeptide (PPR) repeat-containing protein | chr1:883782-885611 FORWARD
1179	Lj1C734T7	10.272	4.99693	6.10023	RNA.regulation of transcription.putative transcription regulator	Symbols: ATNAF1, NAF1 | NAF1 (NUCLEAR ASSEMBLY FACTOR 1) | chr1:880496-883391 REVERSE
1180	Lj1C735T3	12.5609	19.2136	15.8716	not assigned.no ontology	folic acid binding / transferase | chr2:8968370-8970606 REVERSE
1181	Lj1C737G5	122.944	686.474	544.502	protein.targeting	Symbols: PSB29, THF1 | PSB29 | chr2:8987666-8989416 FORWARD
1182	Lj1C73G4	11.2925	8.14669	9.56455	RNA.regulation of transcription.SET-domain transcriptional regulator family	Symbols: SUVR4, SDG31 | SUVR4; histone-lysine N-methyltransferase | chr3:1161387-1164929 FORWARD
1183	Lj1C73G6	29.2483	16.9428	16.9602	not assigned.no ontology.hydroxyproline rich proteins	Symbols: PRP39 | PRP39; binding | chr1:1051343-1056751 FORWARD
1184	Lj1C745T10	7.47597	3.19965	3.02515	protein.postranslational modification	ATP binding / kinase/ protein kinase/ protein serine/threonine kinase/ protein tyrosine kinase/ sugar binding | chr4:1419278-1422804 REVERSE
1185	Lj1C74G4	94.5989	279.343	248.636	PS.lightreaction.photosystem II.PSII polypeptide subunits	Symbols: PSB28 | PSB28 (PHOTOSYSTEM II REACTION CENTER PSB28 PROTEIN) | chr4:14149916-14151104 FORWARD
1186	Lj1C74T1	4.47012	8.76604	5.98334	not assigned.unknown	unknown protein | chr5:17686500-17688668 REVERSE
1187	Lj1C74T17	31.3823	67.7748	78.0735	mitochondrial electron transport / ATP synthesis.NADH-DH.localisation not clear	binding / catalytic/ coenzyme binding | chr2:8785988-8789473 FORWARD
1188	Lj1C753T7	0.594366	1.57387	1.24636	not assigned.no ontology.pentatricopeptide (PPR) repeat-containing protein	pentatricopeptide (PPR) repeat-containing protein | chr3:11188803-11190605 FORWARD
1189	Lj1C761G13	10.3938	9.67776	12.4837	signalling.in sugar and nutrient physiology	Symbols: ATGLR3.4, GLR3.4, GLUR3 | ATGLR3.4; intracellular ligand-gated ion channel | chr1:1505317-1509152 FORWARD
1190	Lj1C764G6	4.15872	1.29136	1.79107	transport.misc	MATE efflux family protein | chr3:7638663-7642205 FORWARD
1191	Lj1C765G0	10.3581	15.0287	14.7288	hormone metabolism.auxin.signal transduction	Symbols: AXR1 | AXR1 (AUXIN RESISTANT 1); small protein activating enzyme | chr1:1498114-1501824 REVERSE
1192	Lj1C768T1	42.5316	48.1951	55.8771	not assigned.no ontology	FUNCTIONS IN: molecular_function unknown; INVOLVED IN: intracellular protein transport; LOCATED IN: endoplasmic reticulum, plasma membrane; EXPRESSED IN: 26 plant structures; EXPRESSED DURING: 13 growth stages; CONTAINS InterPro DOMAIN/s: B-cell receptor-associated 31-like (InterPro:IPR008417); BEST Arabidopsis thaliana protein match is: unknown protein (TAIR:AT1G11905.1); Has 311 Blast hits to 2…
1193	Lj1C768T2	74.5244	91.1759	116.248	not assigned.no ontology	FUNCTIONS IN: molecular_function unknown; INVOLVED IN: intracellular protein transport; LOCATED IN: endoplasmic reticulum, plasma membrane; EXPRESSED IN: 26 plant structures; EXPRESSED DURING: 13 growth stages; CONTAINS InterPro DOMAIN/s: B-cell receptor-associated 31-like (InterPro:IPR008417); BEST Arabidopsis thaliana protein match is: unknown protein (TAIR:AT1G11905.1); Has 311 Blast hits to 2…
1194	Lj1C769G7	108.931	163.33	161.279	protein.degradation.aspartate protease	aspartyl protease family protein | chr1:4016784-4020983 REVERSE
1195	Lj1C76G4	0.765945	1.89827	1.49646	not assigned.no ontology	FUNCTIONS IN: molecular_function unknown; INVOLVED IN: biological_process unknown; LOCATED IN: cellular_component unknown; EXPRESSED IN: 15 plant structures; EXPRESSED DURING: 8 growth stages; CONTAINS InterPro DOMAIN/s: uDENN (InterPro:IPR005113), dDENN (InterPro:IPR005112), DENN (InterPro:IPR001194); BEST Arabidopsis thaliana protein match is: DENN (AEX-3) domain-containing protein (TAIR:AT5G35…
1196	Lj1C76T11	17.048	5.35487	4.42783	not assigned.unknown	FUNCTIONS IN: molecular_function unknown; INVOLVED IN: biological_process unknown; LOCATED IN: cellular_component unknown; CONTAINS InterPro DOMAIN/s: Cupin, RmlC-type (InterPro:IPR011051), Protein of unknown function DUF861, cupin-3 (InterPro:IPR008579), RmlC-like jelly roll fold (InterPro:IPR014710); BEST Arabidopsis thaliana protein match is: unknown protein (TAIR:AT4G10300.1); Has 364 Blast h…
1197	Lj1C76T18	202.492	148.553	178.506	misc.alcohol dehydrogenases	Symbols: HOT5, ADH2, GSNOR | HOT5 (sensitive to hot temperatures 5); S-(hydroxymethyl)glutathione dehydrogenase/ S-nitrosoglutathione reductase | chr5:17684191-17686528 FORWARD
1198	Lj1C770T4	0.242075	1.15247	1.00667	not assigned.no ontology.pentatricopeptide (PPR) repeat-containing protein	pentatricopeptide (PPR) repeat-containing protein | chr1:3388747-3390150 FORWARD
1199	Lj1C778T5	124.588	178.447	610.461	misc.cytochrome P450	Symbols: HPL1, CYP74B2 | HPL1 (HYDROPEROXIDE LYASE 1); electron carrier/ heme binding / iron ion binding / monooxygenase | chr4:8835495-8838676 FORWARD
1200	Lj1C778T6	117.311	162.961	561.202	hormone metabolism.jasmonate.synthesis-degradation.allene oxidase synthase	Symbols: AOS, CYP74A, DDE2 | AOS (ALLENE OXIDE SYNTHASE); allene oxide synthase/ hydro-lyase/ oxygen binding | chr5:17097595-17099395 REVERSE
1201	Lj1C780G17	23.1798	11.7065	10.4623	not assigned.unknown	unknown protein | chr2:13991584-13995749 REVERSE
1202	Lj1C782G8	1.59045	5.35808	14.1271	protein.postranslational modification	tyrosine specific protein phosphatase family protein | chr1:1425601-1428782 FORWARD
1203	Lj1C785G15	13.9491	17.2867	18.3812	misc.acid and other phosphatases	histidine acid phosphatase family protein | chr1:3205741-3208598 FORWARD
1204	Lj1C785T7	39.0548	45.5422	50.3658	not assigned.unknown	FUNCTIONS IN: molecular_function unknown; INVOLVED IN: biological_process unknown; LOCATED IN: endomembrane system; EXPRESSED IN: 22 plant structures; EXPRESSED DURING: 13 growth stages; CONTAINS InterPro DOMAIN/s: Protein of unknown function DUF1664 (InterPro:IPR012458); BEST Arabidopsis thaliana protein match is: bZIP family transcription factor (TAIR:AT1G27000.1); Has 95 Blast hits to 94 prote…
1205	Lj1C790T8	65.1604	127.971	113.528	protein.aa activation.threonine-tRNA ligase	Symbols: EMB2761 | EMB2761 (EMBRYO DEFECTIVE 2761); ATP binding / aminoacyl-tRNA ligase/ ligase, forming aminoacyl-tRNA and related compounds / nucleotide binding / threonine-tRNA ligase | chr2:1698466-1701271 REVERSE
1206	Lj1C791G9	11.0985	23.5754	20.231	RNA.RNA binding	heterogeneous nuclear ribonucleoprotein, putative / hnRNP, putative | chr3:2492293-2495750 FORWARD
1207	Lj1C792T2	11.0196	13.0597	15.0201	protein.targeting.secretory pathway.vacuole	Symbols: ATVPS11 | ATVPS11; binding / protein binding / transporter/ zinc ion binding | chr2:1869877-1873812 FORWARD
1208	Lj1C792T4	346.092	123.424	68.6393	PS.lightreaction.photosystem II.LHC-II	Symbols: LHCB2.4, LHCB2.3, LHCB2 | LHCB2.3; chlorophyll binding | chr3:10255947-10257011 FORWARD
1209	Lj1C793G5	18.4332	12.3972	12.1769	not assigned.no ontology	catalytic/ cation binding / hydrolase, hydrolyzing O-glycosyl compounds | chr1:3991040-3993525 REVERSE
1210	Lj1C797T9	11.577	77.0109	71.8206	not assigned.no ontology.ABC1 family protein	ABC1 family protein | chr3:2459491-2463957 REVERSE
1211	Lj1C7T1	0.692873	1.99126	1.37601	not assigned.no ontology.pentatricopeptide (PPR) repeat-containing protein	pentatricopeptide (PPR) repeat-containing protein | chr3:223529-225454 REVERSE
1212	Lj1C7T2	65.5594	125.526	132.587	tetrapyrrole synthesis.protoporphyrin IX oxidase	Symbols: PPOX, HEMG1, PPO1 | PPOX; protoporphyrinogen oxidase | chr4:729887-732433 FORWARD
1213	Lj1C801G9	45.1797	31.6973	36.5759	protein.degradation.subtilases	Symbols: AIR3 | AIR3; serine-type endopeptidase | chr2:1401268-1407745 REVERSE
1214	Lj1C805T5	1.31017	2.80686	3.02791	cell.organisation	kinesin motor protein-related | chr1:27192902-27198314 FORWARD
1215	Lj1C806G6	13.7044	6.85271	8.61113	misc.glutathione S transferases	Symbols: ATGSTU25 | ATGSTU25 (GLUTATHIONE S-TRANSFERASE TAU 25); glutathione transferase | chr1:5872145-5873086 FORWARD
1216	Lj1C806T8	35.7158	18.744	16.8022	misc.glutathione S transferases	Symbols: ATGSTU28 | ATGSTU28 (GLUTATHIONE S-TRANSFERASE TAU 28); glutathione transferase | chr1:20038358-20039117 FORWARD
1217	Lj1C808G13	13.3216	11.6757	12.1318	not assigned.no ontology	glycosyl transferase family 1 protein | chr1:5670577-5673600 REVERSE
1218	Lj1C808T6	1096.35	635.01	563.406	PS.photorespiration.glycolate oxydase	(S)-2-hydroxy-acid oxidase, peroxisomal, putative / glycolate oxidase, putative / short chain alpha-hydroxy acid oxidase, putative | chr3:4821523-4824178 FORWARD
1219	Lj1C808T9	15.8695	19.389	25.6103	not assigned.no ontology	FUNCTIONS IN: molecular_function unknown; INVOLVED IN: biological_process unknown; LOCATED IN: cellular_component unknown; EXPRESSED IN: 21 plant structures; EXPRESSED DURING: 13 growth stages; CONTAINS InterPro DOMAIN/s: Bystin (InterPro:IPR007955); Has 370 Blast hits to 362 proteins in 156 species: Archae - 0; Bacteria - 7; Metazoa - 139; Fungi - 93; Plants - 32; Viruses - 0; Other Eukaryotes -…
1220	Lj1C822G17	10.746	20.9952	29.5884	development.unspecified	nodulin MtN3 family protein | chr3:4957334-4959704 REVERSE
1221	Lj1C823G7	39.9572	28.6922	31.2739	minor CHO metabolism.trehalose.TPS	Symbols: ATTPS1, TPS1 | ATTPS1 (TREHALOSE-6-PHOSPHATE SYNTHASE); alpha,alpha-trehalose-phosphate synthase (UDP-forming)/ transferase, transferring glycosyl groups | chr1:29552340-29560912 REVERSE
1222	Lj1C825G9	1.24533	1.63682	2.36341	signalling.receptor kinases.leucine rich repeat VIII-2	serine/threonine protein kinase-related | chr1:19926626-19931494 REVERSE
1223	Lj1C829T6	4.3902	6.75271	6.43157	DNA.repair	phosphoesterase | chr3:5008742-5013265 FORWARD
1224	Lj1C830G9	42.8833	36.5671	27.6807	tetrapyrrole synthesis.uroporphyrinogen decarboxylase	Symbols: HEME1 | HEME1; uroporphyrinogen decarboxylase | chr3:5020570-5022959 FORWARD
1225	Lj1C834T4	16.5606	9.69471	11.9807	signalling.calcium	sodium/calcium exchanger family protein / calcium-binding EF hand family protein | chr1:19844632-19847836 FORWARD
1226	Lj1C835G5	10.5999	11.905	14.2657	development.unspecified	apoptosis inhibitory 5 (API5) family protein | chr2:14377734-14382494 REVERSE
1227	Lj1C838T10	16.0044	24.1303	23.2294	amino acid metabolism.degradation.aromatic aa.tyrosine	aminotransferase, putative | chr5:21910533-21912777 FORWARD
1228	Lj1C83T2	12.196	6.24628	5.83452	protein.postranslational modification.kinase	ATP binding / protein kinase/ protein serine/threonine kinase/ protein tyrosine kinase | chr3:9025849-9029948 FORWARD
1229	Lj1C841T8	64.6291	95.8661	82.1119	not assigned.unknown	Symbols: emb2737 | emb2737 (embryo defective 2737) | chr5:21865268-21868842 FORWARD
1230	Lj1C842G6	38.3034	40.425	52.2953	not assigned.unknown	Symbols: PPI1 | PPI1 (PROTON PUMP INTERACTOR 1); protein binding | chr4:13743110-13746211 FORWARD
1231	Lj1C842T3	6.87555	9.49826	12.627	not assigned.no ontology.S RNA-binding domain-containing protein	RNA-binding S4 domain-containing protein | chr1:19792757-19794778 FORWARD
1232	Lj1C843T11	8.4155	8.98417	10.2656	not assigned.unknown	unknown protein | chr1:19764310-19767334 REVERSE
1233	Lj1C843T17	19.9555	37.1106	37.3745	protein.degradation.AAA type	Symbols: NSF | NSF (N-ethylmaleimide sensitive factor); ATP binding / binding / nucleoside-triphosphatase/ nucleotide binding | chr4:2489417-2495766 REVERSE
1234	Lj1C844T3	14.4431	19.7958	17.8571	#N/A	#N/A
1235	Lj1C845T6	6.7547	10.0259	10.4297	RNA.regulation of transcription.putative transcription regulator	pentatricopeptide (PPR) repeat-containing protein | chr4:11532971-11534847 REVERSE
1236	Lj1C848G9	15.5765	4.51891	2.90299	tetrapyrrole synthesis.protochlorophyllide reductase	Symbols: PORA | PORA; oxidoreductase/ protochlorophyllide reductase | chr5:21990999-21992812 REVERSE
1237	Lj1C84G8	11.3968	6.91778	7.30945	cell.vesicle transport	Symbols: ATVAMP726, VAMP726 | ATVAMP726 | chr1:1334760-1336070 FORWARD
1238	Lj1C84T11	12.9644	12.5864	15.996	signalling.G-proteins	GTP-binding family protein | chr3:2229590-2232361 REVERSE
1239	Lj1C84T12	7.60627	7.96226	9.85822	not assigned.unknown	unknown protein | chr5:19800114-19803015 REVERSE
1240	Lj1C851T4	10.1567	8.25397	7.01634	metal handling.acquisition	Symbols: ATFRO4, FRO4 | FRO4 (FERRIC REDUCTION OXIDASE 4); ferric-chelate reductase | chr5:8098052-8101323 REVERSE
1241	Lj1C852T3	7.96331	20.9986	22.1914	amino acid metabolism.degradation.aspartate family.methionine.methionine gamma-lyase	Symbols: ATMGL | ATMGL (ARABIDOPSIS THALIANA METHIONINE GAMMA-LYASE); catalytic/ methionine gamma-lyase | chr1:24028918-24030780 FORWARD
1242	Lj1C852T4	85.8259	173.834	201.93	not assigned.unknown	unknown protein | chr4:11470883-11472981 REVERSE
1243	Lj1C853T19	1207.64	197.107	195.892	PS.lightreaction.photosystem II.LHC-II	Symbols: LHCB3, LHCB3*1 | LHCB3 (LIGHT-HARVESTING CHLOROPHYLL B-BINDING PROTEIN 3); structural molecule | chr5:22038273-22039568 FORWARD
1244	Lj1C858T17	8.5834	1.32067	0.751115	signalling.receptor kinases.S-locus glycoprotein like	ATP binding / protein kinase/ protein serine/threonine kinase/ protein tyrosine kinase/ sugar binding | chr4:13666281-13669202 FORWARD
1245	Lj1C858T8	3.86948	6.0781	3.03549	signalling.receptor kinases.S-locus glycoprotein like	ATP binding / protein kinase/ protein serine/threonine kinase/ protein tyrosine kinase/ sugar binding | chr4:13666281-13669202 FORWARD
1246	Lj1C85G3	15.4361	19.1121	20.4575	RNA.regulation of transcription.LUG	Symbols: LUH | WD-40 repeat family protein | chr2:13866798-13872157 FORWARD
1247	Lj1C863T3	50.0107	34.4458	33.2503	not assigned.unknown	unknown protein | chr3:7230068-7231194 REVERSE
1248	Lj1C869T19	9.38681	16.3864	15.2559	DNA.synthesis/chromatin structure	Symbols: POLGAMMA2 | POLGAMMA2 (polymerase gamma 2); DNA binding / DNA-directed DNA polymerase | chr1:18839107-18844559 FORWARD
1249	Lj1C86G10	380.516	205.679	333.079	redox.ascorbate and glutathione	Symbols: ATB5-B, B5 #3, ATCB5-D, CB5-D | CB5-D (CYTOCHROME B5 ISOFORM D); heme binding | chr5:19789067-19790334 REVERSE
1250	Lj1C870G17	5.4184	30.462	17.6066	not assigned.unknown	small conjugating protein ligase | chr4:13571921-13573070 FORWARD
1251	Lj1C870G3	2.01119	0.436266	0.71652	protein.postranslational modification.kinase.receptor like cytoplasmatic kinase VII	protein kinase family protein | chr3:7166047-7167929 FORWARD
1252	Lj1C871T6	202.373	114.174	118.737	RNA.regulation of transcription.unclassified	Symbols: ATRBP45C | ATRBP45C; RNA binding | chr4:13554604-13557854 REVERSE
1253	Lj1C872T7	10.3687	9.65348	11.7312	signalling.calcium	Symbols: CPK33 | CPK33; ATP binding / calcium ion binding / calmodulin-dependent protein kinase/ kinase/ protein kinase/ protein serine/threonine kinase | chr1:18781914-18784582 FORWARD
1254	Lj1C875T9	2.8693	4.47416	5.52498	not assigned.no ontology	2-oxoacid dehydrogenase family protein | chr4:13519811-13523222 REVERSE
1255	Lj1C877G15	7.55925	4.24167	5.1527	not assigned.unknown	unknown protein | chr1:18795275-18803263 FORWARD
1256	Lj1C877G6	15.6775	11.477	11.1192	RNA.processing	SWAP (Suppressor-of-White-APricot)/surp domain-containing protein | chr5:22361159-22364780 REVERSE
1257	Lj1C878T2	3.75052	11.9281	9.90662	major CHO metabolism.synthesis.starch.starch branching	Symbols: EMB2729, BE1 | alpha-amylase/ catalytic/ cation binding | chr3:7123197-7130436 REVERSE
1258	Lj1C878T5	42.1626	25.863	27.1145	RNA.processing.ribonucleases	Symbols: RTL2, ATRTL2 | RTL2 (RNASE THREE-LIKE PROTEIN 2); double-stranded RNA binding / ribonuclease III | chr3:7119282-7120919 REVERSE
1259	Lj1C880T10	46.8013	104.504	92.3097	protein.folding	trigger factor type chaperone family protein | chr5:22397616-22400842 FORWARD
1260	Lj1C880T5	33.8812	39.9014	47.1869	signalling.calcium	Symbols: ATEHD1 | ATEHD1 (EPS15 HOMOLOGY DOMAIN 1); GTP binding / GTPase/ calcium ion binding | chr3:7074817-7078871 REVERSE
1261	Lj1C881G4	27.1008	14.2293	14.4511	cell.organisation	Symbols: ATMAP65-1, MAP65-1 | ATMAP65-1 (MICROTUBULE-ASSOCIATED PROTEINS 65-1); microtubule binding | chr5:22402028-22405492 FORWARD
1262	Lj1C881G8	66.213	56.1274	73.6018	cell.vesicle transport	Symbols: SYP52, ATSYP52 | SYP52 (SYNTAXIN OF PLANTS 52); SNAP receptor | chr1:29946296-29948565 FORWARD
1263	Lj1C883T2	21.1604	16.5174	16.7053	lipid metabolism.lipid degradation.lysophospholipases.glycerophosphodiester phosphodiesterase	Symbols: SHV3, MRH5, GPDL2 | SHV3 (SHAVEN 3); glycerophosphodiester phosphodiesterase/ kinase | chr4:13456434-13460060 REVERSE
1264	Lj1C884G14	20.9483	17.3009	15.2476	RNA.regulation of transcription.WRKY domain transcription factor family	Symbols: WRKY20, AtWRKY20 | WRKY20; transcription factor | chr4:13437071-13440835 REVERSE
1265	Lj1C884G19	16.9137	21.1008	21.2224	RNA.RNA binding	heterogeneous nuclear ribonucleoprotein, putative / hnRNP, putative | chr3:2492293-2495750 FORWARD
1266	Lj1C888G15	13.3697	6.50152	6.95115	RNA.regulation of transcription.putative transcription regulator	agenet domain-containing protein / bromo-adjacent homology (BAH) domain-containing protein | chr5:22521849-22525645 REVERSE
1267	Lj1C889G5	102.583	67.2975	75.0917	not assigned.unknown	EXPRESSED IN: 23 plant structures; EXPRESSED DURING: 13 growth stages; CONTAINS InterPro DOMAIN/s: DEK, C-terminal (InterPro:IPR014876); BEST Arabidopsis thaliana protein match is: unknown protein (TAIR:AT5G55660.1); Has 253164 Blast hits to 95130 proteins in 2571 species: Archae - 852; Bacteria - 27744; Metazoa - 108483; Fungi - 29060; Plants - 10256; Viruses - 1718; Other Eukaryotes - 75051 (so…
1268	Lj1C889T5	3.35766	12.8474	11.744	major CHO metabolism.degradation.starch.starch cleavage	Symbols: BMY6, BAM4 | BAM4 (BETA-AMYLASE 4); beta-amylase/ catalytic/ cation binding | chr5:22551749-22554964 FORWARD
1269	Lj1C890G11	18.3561	8.86506	11.3429	Co-factor and vitamine metabolism	Symbols: AtNMNAT | AtNMNAT (A. thaliana nicotinate/nicotinamide mononucleotide adenyltransferase); nicotinamide-nucleotide adenylyltransferase/ nicotinate-nucleotide adenylyltransferase | chr5:22584008-22586301 REVERSE
1270	Lj1C892T10	26.5128	41.4022	44.3269	protein.postranslational modification	Symbols: D6PKL2, PK5 | D6PKL2 (D6 PROTEIN KINASE LIKE 2); kinase | chr5:19339703-19342361 REVERSE
1271	Lj1C892T9	41.7141	57.0749	58.0977	protein.postranslational modification	Symbols: D6PKL2, PK5 | D6PKL2 (D6 PROTEIN KINASE LIKE 2); kinase | chr5:19339703-19342361 REVERSE
1272	Lj1C893T16	20.0299	24.9546	28.0195	RNA.RNA binding	RNA recognition motif (RRM)-containing protein | chr3:4254743-4257407 FORWARD
1273	Lj1C894T13	252.782	70.7235	84.3036	stress.abiotic.heat	heat shock protein 81-4 (HSP81-4) | chr5:22677451-22680152 REVERSE
1274	Lj1C896T0	5.95187	8.52985	9.87287	nucleotide metabolism.salvage.phosphoribosyltransferases.upp	uracil phosphoribosyltransferase, putative / UMP pyrophosphorylase, putative / UPRTase, putative | chr1:20860609-20864266 FORWARD
1275	Lj1C897G12	23.5473	30.489	37.6809	protein.degradation.ubiquitin.ubiquitin	ubiquitin family protein | chr3:4271258-4274455 REVERSE
1276	Lj1C898G18	42.6592	55.6822	64.9044	RNA.processing	small nuclear ribonucleoprotein D1, putative / snRNP core protein D1, putative / Sm protein D1, putative | chr4:1264627-1266486 FORWARD
1277	Lj1C898T12	4.56223	9.03643	7.68713	protein.aa activation	Symbols: COX15 | COX15 (cytochrome c oxidase 15) | chr5:22714518-22716835 FORWARD
1278	Lj1C898T24	15.7757	22.2831	22.7465	not assigned.unknown	binding | chr3:4319647-4330061 REVERSE
1279	Lj1C899G5	10.4261	20.4768	19.1565	transport.misc	SEC14 cytosolic factor family protein / phosphoglyceride transfer family protein | chr1:20808263-20812840 REVERSE
1280	Lj1C89G17	18.0753	13.2337	14.8497	protein.targeting.mitochondria	mitochondrial import inner membrane translocase subunit Tim17/Tim22/Tim23 family protein | chr3:9149544-9151123 REVERSE
1281	Lj1C8G4	82.7122	134.32	109.332	protein.targeting.chloroplast	preprotein translocase secA subunit, putative | chr4:770722-776131 REVERSE
1282	Lj1C902G5	5.24591	7.07844	7.1557	RNA.regulation of transcription.WRKY domain transcription factor family	Symbols: WRKY2, ATWRKY2 | WRKY2; transcription factor | chr5:22779693-22783268 FORWARD
1283	Lj1C902G8	9.62356	4.45743	4.13546	protein.degradation.ubiquitin.E3.SCF.FBOX	F-box family protein | chr1:20769320-20771871 REVERSE
1284	Lj1C903G6	12.1417	7.98896	8.0637	stress.abiotic.heat	DNAJ heat shock N-terminal domain-containing protein / S-locus protein, putative | chr1:29730914-29733570 REVERSE
1285	Lj1C903T8	29.8163	45.9942	47.1167	DNA.repair	DNA repair protein recA | chr1:29736961-29740179 REVERSE
1286	Lj1C905T5	12.5003	40.9339	36.7587	signalling.G-proteins	GTP-binding protein-related | chr1:20963719-20966341 FORWARD
1287	Lj1C906T2	8.91948	11.7617	21.8186	protein.degradation.ubiquitin.E3.RING	protein binding / zinc ion binding | chr3:4121883-4123508 REVERSE
1288	Lj1C908T0	1.73013	0.899843	0.504784	misc.cytochrome P450	Symbols: CYP96A1 | CYP96A1; electron carrier/ heme binding / iron ion binding / monooxygenase/ oxygen binding | chr2:9874907-9876594 FORWARD
1289	Lj1C908T1	32.8708	7.17988	8.01794	misc.cytochrome P450	Symbols: CYP96A10 | CYP96A10; electron carrier/ heme binding / iron ion binding / monooxygenase | chr4:18365049-18366888 FORWARD
1290	Lj1C909T10	8.01287	3.08775	2.60952	signalling.receptor kinases.leucine rich repeat VIII-2	leucine-rich repeat family protein / protein kinase family protein | chr1:20994931-21000887 REVERSE
1291	Lj1C911T2	331.783	245.88	310.424	protein.degradation.ubiquitin	Symbols: RUB1, NEDD8, ATRUB1 | RUB1 (RELATED TO UBIQUITIN 1); protein binding | chr1:11217845-11219458 REVERSE
1292	Lj1C912T0	5.47055	1.64461	2.35967	RNA.regulation of transcription.ARF, Auxin Response Factor family	Symbols: ARF16 | ARF16 (AUXIN RESPONSE FACTOR 16); miRNA binding / transcription factor | chr4:14703201-14706336 REVERSE
1293	Lj1C913G7	10.9095	7.53926	8.17312	protein.degradation	24 kDa vacuolar protein, putative | chr5:6986235-6991043 FORWARD
1294	Lj1C913T2	21.5604	29.8891	32.258	glycolysis.plastid branch.phosphoglucomutase (PGM)	phosphoglucosamine mutase family protein | chr5:5777603-5782150 FORWARD
1295	Lj1C913T4	67.2122	40.7477	41.7669	misc.GCN5-related N-acetyltransferase	GCN5-related N-acetyltransferase (GNAT) family protein | chr2:16286339-16287970 REVERSE
1296	Lj1C916T4	27.8487	21.7299	24.2178	protein.degradation.serine protease	rhomboid protein-related | chr3:2531852-2534504 FORWARD
1297	Lj1C918G8	41.7194	28.4077	30.8011	stress.biotic.signalling.MLO-like	Symbols: MLO6, ATMLO6 | MLO6 (MILDEW RESISTANCE LOCUS O 6); calmodulin binding | chr1:22708697-22712044 REVERSE
1298	Lj1C919G8	2.62647	6.24231	5.75872	RNA.regulation of transcription.General Transcription	ATP binding / RNA polymerase II transcription factor | chr3:19387180-19388944 REVERSE
1299	Lj1C919T16	14.5932	18.756	19.1723	not assigned.unknown	INVOLVED IN: biological_process unknown; EXPRESSED IN: 22 plant structures; EXPRESSED DURING: 13 growth stages; BEST Arabidopsis thaliana protein match is: myosin heavy chain-related (TAIR:AT5G59210.1); Has 48881 Blast hits to 26998 proteins in 1148 species: Archae - 400; Bacteria - 3488; Metazoa - 25141; Fungi - 2545; Plants - 1208; Viruses - 169; Other Eukaryotes - 15930 (source: NCBI BLink). |…
1300	Lj1C91G7	5.49992	13.8658	12.938	misc.beta 1,3 glucan hydrolases.glucan endo-1,3-beta-glucosidase	glycosyl hydrolase family 17 protein | chr3:2332022-2334074 REVERSE
1301	Lj1C91T9	53.4986	39.2772	49.2076	misc.oxidases - copper, flavone etc.	oxidoreductase, zinc-binding dehydrogenase family protein | chr4:7600551-7602729 FORWARD
1302	Lj1C921T2	0.203748	0.085213	0.0678693	not assigned.unknown	unknown protein | chr4:14806345-14807425 FORWARD
1303	Lj1C924G11	21.2741	20.7008	26.1682	protein.synthesis.ribosomal protein.eukaryotic.40S subunit.S23	40S ribosomal protein S23 (RPS23B) | chr5:693079-694515 REVERSE
1304	Lj1C924T12	20.044	15.099	16.2621	amino acid metabolism.synthesis.aromatic aa.phenylalanine.arogenate dehydratase / prephenate dehydratase	Symbols: ADT2 | ADT2 (arogenate dehydratase 2); arogenate dehydratase/ prephenate dehydratase | chr3:2435445-2437965 FORWARD
1305	Lj1C926T6	56.885	23.4252	28.6127	RNA.regulation of transcription.Psudo ARR transcription factor family	Symbols: PRR7, APRR7 | PRR7 (PSEUDO-RESPONSE REGULATOR 7); transcription regulator/ two-component response regulator | chr5:637897-641977 REVERSE
1306	Lj1C928T9	15.938	21.0458	28.7308	lipid metabolism.Phospholipid synthesis	Symbols: PGPS1, PGP1, PGS1 | PGP1 (PHOSPHATIDYLGLYCEROLPHOSPHATE SYNTHASE 1); CDP-alcohol phosphatidyltransferase/ CDP-diacylglycerol-glycerol-3-phosphate 3-phosphatidyltransferase | chr2:16407239-16409123 FORWARD
1307	Lj1C92T0	4.6775	2.54146	3.38917	misc.beta 1,3 glucan hydrolases.glucan endo-1,3-beta-glucosidase	glycosyl hydrolase family 17 protein | chr3:2332022-2334074 REVERSE
1308	Lj1C931G7	20.475	20.6189	26.6352	protein.glycosylation.alpha-1,3-mannosyl-glycoprotein-beta-1,2-N-acetylglucosaminyltransferase(GnTI)	Symbols: HEXO1, ATHEX2 | HEXO1 (BETA-HEXOSAMINIDASE 1); beta-N-acetylhexosaminidase/ hexosaminidase/ hydrolase, hydrolyzing O-glycosyl compounds | chr3:20489248-20493076 FORWARD
1309	Lj1C937T12	6.91452	30.1455	39.2346	misc.beta 1,3 glucan hydrolases.glucan endo-1,3-beta-glucosidase	glycosyl hydrolase family 17 protein / beta-1,3-glucanase, putative | chr3:20549599-20552215 REVERSE
1310	Lj1C939G12	23.2069	30.2111	30.2535	RNA.processing	FtsJ-like methyltransferase family protein | chr5:4467363-4468487 FORWARD
1311	Lj1C939T2	39.1515	27.4461	33.8868	RNA.regulation of transcription.putative transcription regulator	XH/XS domain-containing protein / XS zinc finger domain-containing protein | chr3:18030781-18034065 FORWARD
1312	Lj1C93T7	2.40742	5.81147	5.35918	misc.beta 1,3 glucan hydrolases.glucan endo-1,3-beta-glucosidase	glycosyl hydrolase family 17 protein | chr3:2332022-2334074 REVERSE
1313	Lj1C941G12	136.678	8.77332	7.1662	nucleotide metabolism.synthesis.purine.FGAR amidotransferase	Symbols: PUR4 | PUR4 (purine biosynthesis 4); ATP binding / catalytic/ phosphoribosylformylglycinamidine synthase | chr1:27922833-27927904 REVERSE
1314	Lj1C941G2	34.6573	21.9064	19.3841	not assigned.no ontology.pumilio/Puf RNA-binding domain-containing protein	Symbols: APUM1 | APUM1 (Arabidopsis Pumilio 1); RNA binding / binding | chr2:12549284-12553185 REVERSE
1315	Lj1C943T2	15.2039	16.6042	20.3105	not assigned.unknown	unknown protein | chr2:16575752-16579120 FORWARD
1316	Lj1C945G2	1.11488	0.517709	1.4428	misc.UDP glucosyl and glucoronyl transferases	UDP-glucoronosyl/UDP-glucosyl transferase family protein | chr5:1774513-1776381 FORWARD
1317	Lj1C945G3	0.113986	0.0857953	0.298695	misc.UDP glucosyl and glucoronyl transferases	UDP-glucoronosyl/UDP-glucosyl transferase family protein | chr3:20671115-20673372 FORWARD
1318	Lj1C94T2	84.7427	48.2697	60.0936	protein.folding	Symbols: ROF1, ATFKBP62, FKBP62 | ROF1 (ROTAMASE FKBP 1); FK506 binding / calmodulin binding / peptidyl-prolyl cis-trans isomerase | chr3:9188181-9191419 FORWARD
1319	Lj1C950G16	18.3541	30.3076	34.9159	protein.degradation.ubiquitin.E3.SCF.FBOX	Symbols: COI1 | COI1 (CORONATINE INSENSITIVE 1); protein binding / ubiquitin-protein ligase | chr2:16672493-16675748 REVERSE
1320	Lj1C950G18	57.901	40.3562	37.7515	not assigned.unknown	unknown protein | chr2:16676542-16680489 REVERSE
1321	Lj1C950G6	50.569	60.8533	69.7917	RNA.regulation of transcription.MYB-related transcription factor family	myb family transcription factor | chr2:15944711-15947085 FORWARD
1322	Lj1C950T1	1370.22	1849	1512.48	PS.calvin cyle.seduheptulose bisphosphatase	Symbols: SBPASE | SBPASE (sedoheptulose-bisphosphatase); phosphoric ester hydrolase/ sedoheptulose-bisphosphatase | chr3:20709386-20711640 FORWARD
1323	Lj1C951T5	12.0347	5.80829	5.17479	misc.UDP glucosyl and glucoronyl transferases	Symbols: EPC1 | EPC1 (ECTOPICALLY PARTING CELLS); UDP-glucosyltransferase/ transferase, transferring glycosyl groups | chr3:20714946-20717443 FORWARD
1324	Lj1C954T2	58.7833	30.3398	37.7462	hormone metabolism.brassinosteroid.synthesis-degradation.BRs.CPD	Symbols: CPD, CYP90A, CYP90, CBB3, DWF3, CYP90A1 | CPD (CONSTITUTIVE PHOTOMORPHOGENIC DWARF); electron carrier/ heme binding / iron ion binding / monooxygenase/ oxygen binding | chr5:1702688-1706780 REVERSE
1325	Lj1C955G7	73.972	48.8416	50.6936	signalling.phosphinositides.phosphoinositide phospholipase C	Symbols: ATPLC2 | ATPLC2 (PHOSPHOLIPASE C 2); phospholipase C | chr3:2582362-2585851 REVERSE
1326	Lj1C956G3	31.7767	23.8942	26.2454	protein.targeting.unknown	NLI interacting factor (NIF) family protein | chr3:20760457-20763033 REVERSE
1327	Lj1C957G1	15.1854	9.48943	9.99962	stress.abiotic.heat	heat shock protein-related | chr2:12776386-12779938 FORWARD
1328	Lj1C958T4	2.53536	1.20847	1.81286	not assigned.unknown	Symbols: ESK1 | ESK1 (ESKIMO 1) | chr3:20780315-20783233 FORWARD
1329	Lj1C958T8	9.8339	2.29091	2.49946	RNA.regulation of transcription.bHLH,Basic Helix-Loop-Helix family	basic helix-loop-helix (bHLH) family protein | chr2:16791098-16792090 FORWARD
1330	Lj1C958T9	13.392	3.03977	3.32877	RNA.regulation of transcription.bHLH,Basic Helix-Loop-Helix family	basic helix-loop-helix (bHLH) family protein | chr2:16791098-16792090 FORWARD
1331	Lj1C962G10	1.17099	3.05702	2.85301	not assigned.unknown	unknown protein | chr3:20829282-20832871 FORWARD
1332	Lj1C962T11	27.0226	34.3192	37.7088	lipid metabolism.FA synthesis and FA elongation.Acetyl CoA Carboxylation	biotin/lipoyl attachment domain-containing protein | chr3:20826658-20829270 FORWARD
1333	Lj1C963G12	38.3004	36.2243	44.5327	not assigned.unknown	FUNCTIONS IN: molecular_function unknown; INVOLVED IN: biological_process unknown; LOCATED IN: cellular_component unknown; EXPRESSED IN: 22 plant structures; EXPRESSED DURING: 13 growth stages; CONTAINS InterPro DOMAIN/s: Tumor suppressor protein Gltscr2 (InterPro:IPR011211), P60-like (InterPro:IPR011687); Has 608 Blast hits to 551 proteins in 148 species: Archae - 0; Bacteria - 22; Metazoa - 203…
1334	Lj1C963T4	6.21067	4.38607	3.14623	transport.amino acids	amino acid transporter family protein | chr3:20850029-20852027 FORWARD
1335	Lj1C965T6	7.847	11.2403	12.118	RNA.regulation of transcription.unclassified	N2,N2-dimethylguanosine tRNA methyltransferase family protein | chr3:20890250-20892002 FORWARD
1336	Lj1C966G14	2.97822	0.600554	0.796917	RNA.regulation of transcription.bZIP transcription factor family	bZIP transcription factor family protein | chr2:16954541-16956978 REVERSE
1337	Lj1C966G3	31.527	17.6422	16.2734	not assigned.no ontology	appr-1-p processing enzyme family protein | chr2:16946870-16948561 REVERSE
1338	Lj1C967G2	0.217298	0.335051	0.5725	not assigned.unknown	FUNCTIONS IN: molecular_function unknown; INVOLVED IN: biological_process unknown; LOCATED IN: cellular_component unknown; CONTAINS InterPro DOMAIN/s: Uncharacterised conserved protein UCP030365 (InterPro:IPR016953); BEST Arabidopsis thaliana protein match is: unknown protein (TAIR:AT2G40630.1); Has 24 Blast hits to 24 proteins in 7 species: Archae - 0; Bacteria - 0; Metazoa - 0; Fungi - 2; Plant…
1339	Lj1C970T3	35.029	25.1636	25.6377	protein.degradation.autophagy	Symbols: ATATG18C | AtATG18c | chr2:17032464-17034600 FORWARD
1340	Lj1C971G5	26.2077	50.5701	44.4853	protein.targeting.chloroplast	Symbols: TOC34, ATTOC34, OEP34 | TOC34 (TRANSLOCON AT THE OUTER ENVELOPE MEMBRANE OF CHLOROPLASTS 34); GTP binding | chr5:1474113-1476019 REVERSE
1341	Lj1C976G20	8.05757	11.8286	11.4724	protein.postranslational modification	ceramide kinase-related | chr5:20843998-20848340 REVERSE
1342	Lj1C977G12	30.9501	25.4201	26.8198	protein.degradation.autophagy	Symbols: ATATG3, ATG3 | ATG3 | chr5:24733785-24736853 REVERSE
1343	Lj1C977T5	16.4457	10.9684	15.0841	misc.oxidases - copper, flavone etc.	NADP-dependent oxidoreductase, putative | chr5:24736945-24738998 REVERSE
1344	Lj1C981G3	24.7614	11.2763	18.0274	major CHO metabolism.degradation.sucrose.invertases.vacuolar	beta-fructosidase (BFRUCT3) / beta-fructofuranosidase / invertase, vacuolar | chr1:23199718-23203765 FORWARD
1345	Lj1C985G13	5.42548	0.827074	0.796392	signalling.receptor kinases.leucine rich repeat XIII	Symbols: ERL2 | ERL2 (ERECTA-LIKE 2); kinase | chr5:2227571-2233417 REVERSE
1346	Lj1C990G2	34.0029	13.3365	11.4697	signalling.calcium	Symbols: PEPKR1 | PEPKR1 (Phosphoenolpyruvate carboxylase-related kinase 1); ATP binding / kinase/ protein kinase/ protein serine/threonine kinase | chr1:4282899-4285829 FORWARD
1347	Lj1C991G10	8.4972	51.3409	41.7395	RNA.regulation of transcription.AP2/EREBP, APETALA2/Ethylene-responsive element binding protein family	Symbols: CBF4, DREB1D | CBF4 (C- REPEAT-BINDING FACTOR 4); DNA binding / transcription activator/ transcription factor | chr5:21117113-21117787 REVERSE
1348	Lj1C991T7	0.214945	4.93751	2.01464	RNA.regulation of transcription.AP2/EREBP, APETALA2/Ethylene-responsive element binding protein family	Symbols: CBF2, DREB1C, FTQ4, ATCBF2 | CBF2 (C-REPEAT/DRE BINDING FACTOR 2); DNA binding / transcription activator/ transcription factor | chr4:13015277-13016220 REVERSE
1349	Lj1C991T8	0.278974	9.12946	7.7032	RNA.regulation of transcription.AP2/EREBP, APETALA2/Ethylene-responsive element binding protein family	Symbols: CBF4, DREB1D | CBF4 (C- REPEAT-BINDING FACTOR 4); DNA binding / transcription activator/ transcription factor | chr5:21117113-21117787 REVERSE
1350	Lj1C992T2	35.0105	14.0337	18.9597	RNA.processing.splicing	Symbols: ATRSP35, ATRSP40, AT-SRP40, RSP35 | ATRSP35; RNA binding / nucleic acid binding / nucleotide binding | chr4:13024571-13027440 FORWARD
1351	Lj1C993T6	8.68239	17.4874	11.7149	misc.cytochrome P450	Symbols: CYP76G1 | CYP76G1; electron carrier/ heme binding / iron ion binding / monooxygenase/ oxygen binding | chr3:19641306-19643276 REVERSE
1352	Lj1C994G8	11.706	9.10454	8.50801	cell.organisation	ankyrin repeat family protein | chr5:2280667-2283593 FORWARD
1353	Lj1C9T4	1.65817	3.78784	4.78316	not assigned.unknown	unknown protein | chr2:19317126-19319329 FORWARD
1354	Lj1E1035T0	10.5861	1.01574	1.3393	not assigned.no ontology	unknown protein | chr3:3667229-3667979 FORWARD
1355	Lj1E1040T1	0.481408	1.34924	3.85205	misc.protease inhibitor/seed storage/lipid transfer protein (LTP) family protein	structural constituent of cell wall | chr3:7803604-7808046 REVERSE
1356	Lj1E1169T2	103.246	18.54	15.1905	RNA.regulation of transcription.unclassified	mitochondrial transcription termination factor-related / mTERF-related | chr2:14577174-14578288 FORWARD
1357	Lj1E1192T2	7.90976	3.5921	4.53295	not assigned.unknown	Symbols: LSH10 | LSH10 (LIGHT SENSITIVE HYPOCOTYLS 10) | chr2:17747917-17750440 FORWARD
1358	Lj1E150T0	64.4921	90.0967	103.488	not assigned.unknown	unknown protein | chr2:11259153-11262494 REVERSE
1359	Lj1E689T0	4.11478	2.3709	1.90914	not assigned.unknown	unknown protein | chr2:13256138-13256711 FORWARD
1360	Lj1E871T2	14.5237	8.80152	9.73233	protein.postranslational modification	Symbols: NMT1, ATNMT1 | NMT1 (MYRISTOYL-COA:PROTEIN N-MYRISTOYLTRANSFERASE); glycylpeptide N-tetradecanoyltransferase/ myristoyltransferase | chr5:23074867-23076901 FORWARD
1361	Lj1E879G0	11.451	14.6343	19.1982	cell wall.degradation.mannan-xylose-arabinose-fucose	glycosyl hydrolase family 3 protein | chr3:6815613-6818308 REVERSE
1362	Lj1E995T0	2.99459	2.82018	4.92795	not assigned.unknown	unknown protein | chr5:21200055-21201610 REVERSE
1363	Lj1P1001T17	60.5931	95.7048	42.2088	not assigned.unknown	unknown protein | chr5:21281773-21282806 FORWARD
1364	Lj1P1002T16	35.2746	18.08	17.2826	not assigned.no ontology.hydroxyproline rich proteins	hydroxyproline-rich glycoprotein family protein | chr5:21282750-21285271 REVERSE
1365	Lj1P1002T21	119.065	48.3649	61.2384	stress.abiotic.cold	C2 domain-containing protein | chr5:8082744-8083604 FORWARD
1366	Lj1P1003T14	47.7981	25.9425	21.3088	development.unspecified	scarecrow-like transcription factor 8 (SCL8) | chr5:21307049-21309302 FORWARD
1367	Lj1P1004T65	22.0189	29.3434	31.6617	cell.division.plastid	Symbols: MIND, ARC11, ATMIND1 | MIND; ATPase/ calcium-dependent ATPase/ protein binding / protein homodimerization | chr5:8116680-8118030 FORWARD
1368	Lj1P1004T73	104.547	68.9533	80.2774	not assigned.unknown	unknown protein | chr4:13090209-13091798 REVERSE
1369	Lj1P1007T36	134.605	164.002	205.492	misc.UDP glucosyl and glucoronyl transferases	Symbols: UGT88A1 | UDP-glucoronosyl/UDP-glucosyl transferase family protein | chr3:5619128-5620873 REVERSE
1370	Lj1P101T31	5.98461	1.78103	3.77415	not assigned.unknown	unknown protein | chr3:2386897-2388471 REVERSE
1371	Lj1P1025T40	1.55037	0.691626	0.715192	protein.degradation.AAA type	AAA-type ATPase family protein | chr2:19138801-19140747 REVERSE
1372	Lj1P1027T26	5.48942	8.62932	9.31778	RNA.regulation of transcription.unclassified	Symbols: PTAC15 | PTAC15 (PLASTID TRANSCRIPTIONALLY ACTIVE15) | chr5:21988457-21990228 FORWARD
1373	Lj1P1028T30	1.3687	2.47536	3.92365	not assigned.no ontology	harpin-induced family protein / HIN1 family protein / harpin-responsive family protein | chr5:21807974-21808810 REVERSE
1374	Lj1P1029T48	55.0881	42.743	38.9103	stress.abiotic.heat	DNAJ heat shock N-terminal domain-containing protein | chr3:21218973-21220485 FORWARD
1375	Lj1P1031T30	83.6551	64.5886	76.0219	not assigned.unknown	unknown protein | chr3:18367909-18368900 FORWARD
1376	Lj1P1032T28	31.5639	24.858	30.5538	amino acid metabolism.synthesis.aromatic aa.chorismate.shikimate kinase	shikimate kinase family protein | chr2:7283957-7285237 REVERSE
1377	Lj1P1037T19	2.19634	3.98419	4.51368	hormone metabolism.abscisic acid.synthesis-degradation.synthesis.short chain alcohol dehydrogenmase (ABA2)	Symbols: ABA2, SIS4, GIN1, SDR1, ISI4, SRE1, ATABA2, ATSDR1 | ABA2 (ABA DEFICIENT 2); alcohol dehydrogenase/ oxidoreductase/ xanthoxin dehydrogenase | chr1:19489794-19491648 REVERSE
1378	Lj1P1042T77	23.2615	30.3718	21.6986	misc.UDP glucosyl and glucoronyl transferases	glucosyltransferase-related | chr4:8716601-8717796 REVERSE
1379	Lj1P1044T15	4.57436	0.698671	0.720073	not assigned.no ontology	Symbols: ATOFP15, OFP15 | OFP15 (ARABIDOPSIS THALIANA OVATE FAMILY PROTEIN 15) | chr2:15135572-15136749 REVERSE
1380	Lj1P1044T17	1.465	0.312985	0.23523	not assigned.no ontology	FUNCTIONS IN: molecular_function unknown; INVOLVED IN: biological_process unknown; LOCATED IN: cellular_component unknown; CONTAINS InterPro DOMAIN/s: Protein of unknown function DUF623, plant (InterPro:IPR006458); BEST Arabidopsis thaliana protein match is: OFP6 (OVATE FAMILY PROTEIN 6) (TAIR:AT3G52525.1); Has 230 Blast hits to 230 proteins in 12 species: Archae - 0; Bacteria - 0; Metazoa - 0; F…
1381	Lj1P1048T24	36.5143	22.6866	20.5173	RNA.regulation of transcription.unclassified	mitochondrial transcription termination factor-related / mTERF-related | chr2:15117075-15118627 FORWARD
1382	Lj1P1050T12	331.418	586.341	695.333	stress.biotic	Symbols: NHL1 | NHL1 | chr3:3678835-3679943 REVERSE
1383	Lj1P1055T60	15.804	33.4758	43.902	cell wall.pectin*esterases.acetyl esterase	pectinacetylesterase, putative | chr3:1764294-1767575 REVERSE
1384	Lj1P1056T19	42.4932	12.786	12.5161	cell.vesicle transport	Symbols: SYP121, AT-SYR1, ATSYP121, SYR1, ATSYR1, PEN1 | SYP121 (SYNTAXIN OF PLANTS 121); SNAP receptor/ protein anchor | chr3:3729305-3731116 REVERSE
1385	Lj1P1058T24	0.814421	1.70451	1.55332	not assigned.no ontology.pentatricopeptide (PPR) repeat-containing protein	pentatricopeptide (PPR) repeat-containing protein | chr5:1955959-1959051 FORWARD
1386	Lj1P1063T24	7.67378	5.41351	6.88991	protein.degradation.ubiquitin.E2	Symbols: ATRBL15 | ATRBL15 (ARABIDOPSIS RHOMBOID-LIKE PROTEIN 15) | chr3:21623179-21626448 REVERSE
1387	Lj1P1066T43	199.392	572.236	683.98	not assigned.unknown	unknown protein | chr5:25203449-25204117 REVERSE
1388	Lj1P1069G24	113.981	28.0376	34.5709	RNA.regulation of transcription.MYB domain transcription factor family	Symbols: MYB60, AtMYB60 | MYB60 (myb domain protein 60); DNA binding / transcription factor | chr1:2819065-2820395 REVERSE
1389	Lj1P1071T54	10.9275	15.7848	20.8883	RNA.regulation of transcription.putative transcription regulator	FtsJ-like methyltransferase family protein | chr4:13102679-13106780 REVERSE
1390	Lj1P1075T62	5.28889	3.2826	3.94093	not assigned.unknown	unknown protein | chr5:5927402-5932722 FORWARD
1391	Lj1P1081T21	51.0532	25.4486	27.2325	DNA.unspecified	Symbols: WRNEXO | WRNEXO (WERNER SYNDROME-LIKE EXONUCLEASE); 3'-5' exonuclease/ nucleic acid binding / protein binding | chr4:8023319-8025582 REVERSE
1392	Lj1P1083T22	1.62092	2.69163	4.41275	not assigned.no ontology	hydrolase | chr5:2007990-2011041 REVERSE
1393	Lj1P1084T43	21.573	11.2886	14.7475	RNA.regulation of transcription.G2-like transcription factor family, GARP	myb family transcription factor | chr5:1503232-1504494 FORWARD
1394	Lj1P1084T46	27.2713	10.8303	15.2413	RNA.regulation of transcription.G2-like transcription factor family, GARP	myb family transcription factor | chr3:3369580-3371227 FORWARD
1395	Lj1P1085T29	20.4402	18.5207	11.2887	stress.biotic	Symbols: RPS2 | RPS2 (RESISTANT TO P. SYRINGAE 2); protein binding | chr4:13224338-13227872 FORWARD
1396	Lj1P1086T20	33.8807	38.4935	50.855	misc.cytochrome P450	Symbols: CYP86A7 | CYP86A7; fatty acid (omega-1)-hydroxylase/ oxygen binding | chr1:23632178-23633942 REVERSE
1397	Lj1P1092T11	8.80697	31.991	3.43247	RNA.regulation of transcription.bHLH,Basic Helix-Loop-Helix family	Symbols: BHLH038, ORG2 | BHLH038; DNA binding / transcription factor | chr3:21084110-21085150 REVERSE
1398	Lj1P109T20	110.099	292.057	260.433	protein.synthesis.ribosomal protein.prokaryotic.chloroplast.50S subunit.L17	ribosomal protein L17 family protein | chr3:20067540-20068435 REVERSE
1399	Lj1P1105T18	13.662	8.07591	5.8236	not assigned.unknown	unknown protein | chr3:18592401-18594564 REVERSE
1400	Lj1P1118T20	11.2764	13.2227	18.8192	stress.abiotic.drought/salt	Symbols: ERD15, LSR1, CID1 | ERD15 (EARLY RESPONSIVE TO DEHYDRATION 15); protein binding | chr2:17269440-17270542 FORWARD
1401	Lj1P1121T18	35.0667	38.6786	59.3221	stress.abiotic.drought/salt	Symbols: ERD15, LSR1, CID1 | ERD15 (EARLY RESPONSIVE TO DEHYDRATION 15); protein binding | chr2:17269440-17270542 FORWARD
1402	Lj1P112T18	0.242849	0.521737	0.647135	not assigned.unknown	unknown protein | chr3:2612394-2613823 FORWARD
1403	Lj1P1134T22	292.538	4.57436	1.50219	protein.degradation.ubiquitin.E3.SCF.FBOX	kelch repeat-containing F-box family protein | chr2:18253610-18255054 FORWARD
1404	Lj1P1137T33	0.305578	0.662292	0.539234	not assigned.no ontology.pentatricopeptide (PPR) repeat-containing protein	pentatricopeptide (PPR) repeat-containing protein | chr4:7938967-7942898 REVERSE
1405	Lj1P1137T36	12.3116	7.61005	7.81426	misc.short chain dehydrogenase/reductase (SDR)	short-chain dehydrogenase/reductase (SDR) family protein | chr4:7657196-7658197 REVERSE
1406	Lj1P1139T38	2.87299	4.25685	5.28311	not assigned.no ontology.pentatricopeptide (PPR) repeat-containing protein	pentatricopeptide (PPR) repeat-containing protein | chr5:4857259-4858959 FORWARD
1407	Lj1P1146T20	5.39983	10.5483	9.69588	not assigned.unknown	unknown protein | chr4:10809877-10811084 FORWARD
1408	Lj1P1149T60	11.5185	5.79321	5.85914	misc.UDP glucosyl and glucoronyl transferases	UDP-glucoronosyl/UDP-glucosyl transferase family protein | chr3:7676927-7678414 REVERSE
1409	Lj1P1150T30	2.7799	5.99958	5.5378	not assigned.no ontology.pentatricopeptide (PPR) repeat-containing protein	pentatricopeptide (PPR) repeat-containing protein | chr3:21255635-21258480 REVERSE
1410	Lj1P1152T38	8.68723	4.34817	3.28364	not assigned.unknown	methyltransferase/ nucleic acid binding | chr3:4377097-4379575 FORWARD
1411	Lj1P1160T19	39.2233	18.1422	24.212	cell.organisation	Symbols: TUB3 | TUB3; GTP binding / GTPase/ structural molecule | chr5:25184397-25186711 FORWARD
1412	Lj1P1160T59	7.67985	4.62843	5.1901	hormone metabolism.ethylene.induced-regulated-responsive-activated	ethylene-responsive nuclear protein / ethylene-regulated nuclear protein (ERT2) | chr4:11179115-11180799 REVERSE
1413	Lj1P1171T8	55.8444	37.866	44.712	RNA.regulation of transcription.TCP transcription factor family	TCP family transcription factor, putative | chr4:10162953-10165562 REVERSE
1414	Lj1P1174T24	1.09947	3.0821	2.72243	not assigned.no ontology.pentatricopeptide (PPR) repeat-containing protein	Symbols: DOT4 | DOT4 (DEFECTIVELY ORGANIZED TRIBUTARIES 4) | chr4:10304850-10307570 FORWARD
1415	Lj1P1176T57	15.3556	9.62104	10.622	RNA.regulation of transcription.HSF,Heat-shock transcription factor family	Symbols: AT-HSFA4C, RHA1, HSFA4C | RHA1 (ROOT HANDEDNESS 1); DNA binding / transcription factor | chr5:18540850-18542863 FORWARD
1416	Lj1P1178T45	4294.91	2841.42	2328.11	PS.lightreaction.photosystem II.LHC-II	Symbols: LHB1B1, LHCB1.4 | LHB1B1; chlorophyll binding | chr2:14524756-14525763 FORWARD
1417	Lj1P1183T53	4.12558	1.91318	1.92598	transport.nucleotides	Symbols: ATPUP10 | ATPUP10; purine transmembrane transporter | chr4:10076079-10077748 FORWARD
1418	Lj1P1184T53	5722.68	2006.04	1431.98	PS.lightreaction.photosystem II.LHC-II	Symbols: CAB2, AB165, LHCB1.1 | CAB2 (CHLOROPHYLL A/B-BINDING PROTEIN 2); chlorophyll binding | chr1:10474784-10475959 REVERSE
1419	Lj1P1184T76	124.455	99.9082	110.909	RNA.regulation of transcription.bHLH,Basic Helix-Loop-Helix family	transcription factor/ transcription regulator | chr1:10491698-10494598 FORWARD
1420	Lj1P1185T58	70.6154	134.669	131.512	DNA.synthesis/chromatin structure	pentatricopeptide (PPR) repeat-containing protein | chr5:18897445-18899645 REVERSE
1421	Lj1P1192T21	27.8979	2.86491	3.18109	not assigned.unknown	unknown protein | chr1:10202536-10203396 REVERSE
1422	Lj1P1194T69	189.848	480.573	461.521	protein.synthesis.ribosomal protein.prokaryotic.chloroplast.50S subunit.L34	ribosomal protein L34 family protein | chr1:10149791-10151360 FORWARD
1423	Lj1P1196T36	12.0368	11.1955	17.4652	signalling.calcium	Symbols: IQD10 | IQD10 (IQ-domain 10); calmodulin binding | chr3:5066879-5067960 REVERSE
1424	Lj1P1201T24	0.215999	0.372961	0.69097	not assigned.unknown	unknown protein | chr4:10181334-10182140 REVERSE
1425	Lj1P1202T49	2.71194	5.02989	7.01861	hormone metabolism.ethylene.signal transduction	Symbols: ERF12, ATERF12 | ERF12 (ERF DOMAIN PROTEIN 12); DNA binding / transcription factor/ transcription repressor | chr1:9951848-9952740 FORWARD
1426	Lj1P1203T17	11.2538	14.2891	16.6536	not assigned.unknown	unknown protein | chr4:5004096-5005932 FORWARD
1427	Lj1P1208T12	2.1464	3.7003	4.91086	misc.UDP glucosyl and glucoronyl transferases	alpha 1,4-glycosyltransferase family protein / glycosyltransferase sugar-binding DXD motif-containing protein | chr1:22486736-22488284 FORWARD
1428	Lj1P1208T15	6.16535	1.75665	1.50035	protein.degradation.ubiquitin.E3.SCF.FBOX	F-box family protein | chr2:7403856-7405219 FORWARD
1429	Lj1P1209T41	4.0707	15.412	17.9199	development.unspecified	Symbols: anac025 | anac025 (Arabidopsis NAC domain containing protein 25); transcription factor | chr1:22516602-22518287 FORWARD
1430	Lj1P120T2	3.14108	8.08822	6.53221	misc.cytochrome P450	Symbols: CYP71B10 | CYP71B10; electron carrier/ heme binding / iron ion binding / monooxygenase/ oxygen binding | chr5:23198637-23200318 REVERSE
1431	Lj1P1210T18	8.88187	10.1189	13.6	not assigned.no ontology	hydrolase, alpha/beta fold family protein | chr1:3702608-3703779 FORWARD
1432	Lj1P1210T19	15.9235	21.9857	24.9886	not assigned.no ontology	hydrolase, alpha/beta fold family protein | chr1:3702608-3703779 FORWARD
1433	Lj1P1210T24	9.75379	11.6736	15.3554	not assigned.no ontology	hydrolase, alpha/beta fold family protein | chr1:3702608-3703779 FORWARD
1434	Lj1P1210T25	3.38439	4.6838	5.3495	not assigned.no ontology	hydrolase, alpha/beta fold family protein | chr1:3702608-3703779 FORWARD
1435	Lj1P1212T41	22.7581	15.7091	16.8388	not assigned.no ontology	tatD-related deoxyribonuclease family protein | chr5:5792926-5794792 FORWARD
1436	Lj1P1213T32	19.7869	7.98126	12.2627	not assigned.no ontology.armadillo/beta-catenin repeat family protein	armadillo/beta-catenin repeat family protein | chr1:22633882-22635894 FORWARD
1437	Lj1P1215T18	50.9581	23.8297	28.8715	not assigned.no ontology	octicosapeptide/Phox/Bem1p (PB1) domain-containing protein | chr4:2660338-2662908 FORWARD
1438	Lj1P1215T26	13.1588	5.89402	4.31576	not assigned.unknown	unknown protein | chr5:18416614-18419481 REVERSE
1439	Lj1P1215T40	3.13443	1.39297	1.76232	not assigned.no ontology	unknown protein | chr5:18432458-18435469 REVERSE
1440	Lj1P1219T8	21.8083	12.1967	18.7459	not assigned.unknown	unknown protein | chr1:22767663-22768501 FORWARD
1441	Lj1P1224T18	1.05943	3.4969	3.60884	not assigned.no ontology	harpin-induced protein-related / HIN1-related / harpin-responsive protein-related | chr1:22807440-22808114 REVERSE
1442	Lj1P1227T39	0.143897	0.43743	0.482465	not assigned.no ontology.pentatricopeptide (PPR) repeat-containing protein	pentatricopeptide (PPR) repeat-containing protein | chr2:9383602-9386064 FORWARD
1443	Lj1P1228T67	10.2426	13.0533	15.1573	not assigned.no ontology.pentatricopeptide (PPR) repeat-containing protein	Symbols: PPR336 | PPR336 (pentatricopeptide repeat 336) | chr1:22865004-22866615 REVERSE
1444	Lj1P122T14	37.364	8.12559	3.10101	protein.postranslational modification	Symbols: CIPK11, PKS5, SIP4, SNRK3.22 | SIP4 (SOS3-INTERACTING PROTEIN 4); kinase/ protein kinase | chr2:12936979-12938834 REVERSE
1445	Lj1P122T42	18.4357	34.8019	28.2353	protein.postranslational modification	Symbols: CIPK10, PKS2, SIP1, SNRK3.8 | SIP1 (SOS3-INTERACTING PROTEIN 1); ATP binding / kinase/ protein kinase/ protein serine/threonine kinase | chr5:23596962-23599242 REVERSE
1446	Lj1P1231T22	1.8444	0.451822	0.530639	not assigned.unknown	unknown protein | chr4:11653380-11654136 FORWARD
1447	Lj1P1234T22	0.41323	1.13143	0.815779	not assigned.no ontology.pentatricopeptide (PPR) repeat-containing protein	pentatricopeptide (PPR) repeat-containing protein | chr4:2134060-2136249 REVERSE
1448	Lj1P1236T60	47.7447	26.7536	26.5279	not assigned.unknown	unknown protein | chr4:11741855-11743318 REVERSE
1449	Lj1P1238T55	12.5341	21.5624	23.1719	not assigned.unknown	unknown protein | chr4:11792924-11794726 REVERSE
1450	Lj1P126T10	37.3739	28.3547	33.6953	RNA.regulation of transcription.unclassified	Symbols: ATEXO70B1 | ATEXO70B1 (exocyst subunit EXO70 family protein B1); protein binding | chr5:23621183-23623444 REVERSE
1451	Lj1P129T38	6.73048	2.17967	4.11338	redox.glutaredoxins	glutaredoxin family protein | chr5:23660386-23661349 FORWARD
1452	Lj1P131T18	3.52376	0.990076	0.092654	signalling.MAP kinases	Symbols: MAPKKK13 | MAPKKK13; ATP binding / kinase/ protein kinase/ protein serine/threonine kinase | chr1:2194279-2195796 REVERSE
1453	Lj1P136T18	23.732	25.7517	25.9838	RNA.regulation of transcription.C3H zinc finger family	zinc finger (CCCH-type) family protein | chr5:23693340-23696222 FORWARD
1454	Lj1P137T45	1.81257	0.472813	0.600074	#N/A	#N/A
1455	Lj1P138T67	23.6116	25.8133	31.7631	transport.ammonium	Symbols: AMT1;1, ATAMT1, ATAMT1;1 | AMT1;1 (AMMONIUM TRANSPORTER 1;1); ammonium transmembrane transporter | chr4:7858183-7859918 FORWARD
1456	Lj1P145T36	2.36075	5.14292	4.81013	not assigned.no ontology.pentatricopeptide (PPR) repeat-containing protein	Symbols: CRR2 | CRR2 (CHLORORESPIRATORY REDUCTION 2) | chr3:17231773-17234002 REVERSE
1457	Lj1P147T25	1.25148	3.80767	3.94784	not assigned.no ontology.pentatricopeptide (PPR) repeat-containing protein	pentatricopeptide (PPR) repeat-containing protein | chr5:24011000-24013025 REVERSE
1458	Lj1P147T66	2.25901	9.10706	15.4692	RNA.regulation of transcription.G2-like transcription factor family, GARP	Symbols: PCL1, LUX | PCL1 (PHYTOCLOCK 1); DNA binding / transcription factor | chr3:17183090-17184464 FORWARD
1459	Lj1P149T39	7.14773	2.66626	3.43294	RNA.regulation of transcription.GRAS transcription factor family	Symbols: SCL14, ATGRAS2, GRAS2 | SCL14 (SCARECROW-LIKE 14); transcription factor | chr1:2313582-2316469 REVERSE
1460	Lj1P150T19	0.986338	2.0701	1.90623	not assigned.unknown	FUNCTIONS IN: molecular_function unknown; INVOLVED IN: biological_process unknown; LOCATED IN: cellular_component unknown; CONTAINS InterPro DOMAIN/s: Pentatricopeptide repeat (InterPro:IPR002885); BEST Arabidopsis thaliana protein match is: pentatricopeptide (PPR) repeat-containing protein (TAIR:AT5G66520.1); Has 12548 Blast hits to 5076 proteins in 168 species: Archae - 0; Bacteria - 2; Metazoa…
1461	Lj1P151T16	14.7138	16.2327	18.6167	not assigned.unknown	EXPRESSED IN: 23 plant structures; EXPRESSED DURING: 13 growth stages; CONTAINS InterPro DOMAIN/s: DEK, C-terminal (InterPro:IPR014876); BEST Arabidopsis thaliana protein match is: unknown protein (TAIR:AT5G55660.1); Has 253164 Blast hits to 95130 proteins in 2571 species: Archae - 852; Bacteria - 27744; Metazoa - 108483; Fungi - 29060; Plants - 10256; Viruses - 1718; Other Eukaryotes - 75051 (so…
1462	Lj1P153T22	75.1752	59.9647	62.2985	transport.calcium	Symbols: CXIP4 | CXIP4 (CAX INTERACTING PROTEIN 4); nucleic acid binding / zinc ion binding | chr2:12415780-12417385 REVERSE
1463	Lj1P154T18	17.2904	35.3705	40.1663	cell wall.cell wall proteins.AGPs	Symbols: SOS5 | SOS5 (salt overly sensitive 5); polysaccharide binding / protein binding | chr3:17136456-17137874 REVERSE
1464	Lj1P155T25	19.4164	9.13518	11.6559	not assigned.unknown	unknown protein | chr5:23940782-23942213 FORWARD
1465	Lj1P156T15	10.4962	8.58849	8.30009	stress.abiotic	Symbols: SLT1 | SLT1 (sodium- and lithium-tolerant 1) | chr2:15761300-15763373 REVERSE
1466	Lj1P156T23	272.955	1.6212	2.12142	stress.abiotic.heat	Symbols: HSP70 | HSP70 (heat shock protein 70); ATP binding | chr3:3991261-3993792 REVERSE
1467	Lj1P193T24	113.869	149.849	183.634	protein.synthesis.ribosomal protein.eukaryotic.60S subunit.L12	60S ribosomal protein L12 (RPL12C) | chr5:24380910-24381593 REVERSE
1468	Lj1P198T22	0.624334	0.995136	0.521536	#N/A	#N/A
1469	Lj1P212T10	1.99852	0.20577	0.230405	RNA.regulation of transcription.C2H2 zinc finger family	nucleic acid binding / transcription factor/ zinc ion binding | chr2:12024149-12025306 FORWARD
1470	Lj1P213T21	136.601	300.496	536.654	DNA.synthesis/chromatin structure.histone	Symbols: H2B, HTB9 | HTB9; DNA binding | chr3:16897287-16898013 REVERSE
1471	Lj1P220T16	214.159	76.2367	126.957	not assigned.unknown	FUNCTIONS IN: molecular_function unknown; EXPRESSED IN: 22 plant structures; EXPRESSED DURING: 13 growth stages; BEST Arabidopsis thaliana protein match is: pentatricopeptide (PPR) repeat-containing protein (TAIR:AT4G22760.1); Has 68 Blast hits to 68 proteins in 11 species: Archae - 0; Bacteria - 0; Metazoa - 0; Fungi - 0; Plants - 68; Viruses - 0; Other Eukaryotes - 0 (source: NCBI BLink). | chr…
1472	Lj1P222T34	11.4685	2.81029	4.04333	not assigned.unknown	unknown protein | chr2:11832809-11834369 REVERSE
1473	Lj1P236T38	118.607	72.2502	145.072	OPP.electron transfer	Symbols: ATFD3 | ATFD3 (ferredoxin 3); 2 iron, 2 sulfur cluster binding / electron carrier/ iron-sulfur cluster binding | chr2:11758079-11759476 REVERSE
1474	Lj1P237T11	2.63878	1.28733	1.26193	protein.degradation.ubiquitin.E3.SCF.FBOX	F-box family protein | chr1:25132574-25134431 FORWARD
1475	Lj1P243T21	57.5528	39.2493	42.0678	glycolysis.cytosolic branch.fructose-2,6-bisphosphatase (Fru2,6BisPase)	FUNCTIONS IN: molecular_function unknown; INVOLVED IN: biological_process unknown; LOCATED IN: cellular_component unknown; EXPRESSED IN: cultured cell; CONTAINS InterPro DOMAIN/s: Transposase, Ptta/En/Spm, plant (InterPro:IPR004252); BEST Arabidopsis thaliana protein match is: unknown protein (TAIR:AT1G40087.1); Has 94 Blast hits to 94 proteins in 11 species: Archae - 0; Bacteria - 0; Metazoa - 0…
1476	Lj1P248T16	4.53573	0.795689	0.546657	not assigned.no ontology.DC1 domain containing protein	protein binding / zinc ion binding | chr3:16847904-16849887 REVERSE
1477	Lj1P252T26	62.6252	45.3686	55.8531	RNA.RNA binding	RNA recognition motif (RRM)-containing protein | chr2:17126989-17129563 FORWARD
1478	Lj1P256T46	1.30882	2.94244	2.09378	secondary metabolism.isoprenoids.carotenoids.lycopene beta cyclase	Symbols: LYC | LYC (LYCOPENE CYCLASE); lycopene beta cyclase | chr3:3164075-3166038 REVERSE
1479	Lj1P258T42	3.95441	7.92828	7.83696	RNA.regulation of transcription.Methyl binding domain proteins	Symbols: MBD6, ATMBD6 | MBD6; DNA binding / DNA demethylase/ methyl-CpG binding | chr5:23952261-23953707 FORWARD
1480	Lj1P260T12	29.8011	5.58589	5.51845	RNA.processing.ribonucleases	CCR4-NOT transcription complex protein, putative | chr5:7365532-7366778 REVERSE
1481	Lj1P272T16	220.219	152.809	199.005	RNA.RNA binding	RNA recognition motif (RRM)-containing protein | chr2:17126989-17129563 FORWARD
1482	Lj1P274T22	24.4915	19.5325	38.1882	misc.protease inhibitor/seed storage/lipid transfer protein (LTP) family protein	protease inhibitor/seed storage/lipid transfer protein (LTP) family protein | chr3:15615386-15617149 REVERSE
1483	Lj1P279T21	29.6317	9.87966	12.8828	not assigned.unknown	FUNCTIONS IN: molecular_function unknown; INVOLVED IN: biological_process unknown; LOCATED IN: cellular_component unknown; EXPRESSED IN: 24 plant structures; EXPRESSED DURING: 15 growth stages; CONTAINS InterPro DOMAIN/s: Phospholipase A2 (InterPro:IPR016090); Has 22 Blast hits to 22 proteins in 8 species: Archae - 0; Bacteria - 0; Metazoa - 0; Fungi - 0; Plants - 22; Viruses - 0; Other Eukaryote…
1484	Lj1P279T22	2.25217	4.08389	4.26829	not assigned.no ontology.pentatricopeptide (PPR) repeat-containing protein	pentatricopeptide (PPR) repeat-containing protein | chr4:13930359-13933270 FORWARD
1485	Lj1P290T21	0.883711	2.99626	3.44051	not assigned.no ontology.pentatricopeptide (PPR) repeat-containing protein	pentatricopeptide (PPR) repeat-containing protein | chr4:1221116-1223461 REVERSE
1486	Lj1P297T40	0.220654	1.00015	0.935369	not assigned.no ontology.pentatricopeptide (PPR) repeat-containing protein	pentatricopeptide (PPR) repeat-containing protein | chr4:1221116-1223461 REVERSE
1487	Lj1P304T14	18.992	17.8995	26.8646	development.unspecified	Symbols: SCL3, SCL-3 | SCL3; transcription factor | chr1:18677926-18680117 REVERSE
1488	Lj1P322T13	1.05524	3.1292	5.0941	lipid metabolism.lipid degradation.lipases.triacylglycerol lipase	lipase class 3 family protein | chr1:19070913-19072694 FORWARD
1489	Lj1P329T66	37.8715	69.2881	66.2991	not assigned.unknown	unknown protein | chr2:389470-390405 REVERSE
1490	Lj1P336T14	2.60398	1.22625	1.34061	protein.degradation.ubiquitin.E3.SCF.FBOX	F-box family protein | chr3:10640152-10642071 REVERSE
1491	Lj1P345T12	0.295757	1.26777	1.21085	not assigned.no ontology.pentatricopeptide (PPR) repeat-containing protein	pentatricopeptide (PPR) repeat-containing protein | chr2:9509017-9511231 FORWARD
1492	Lj1P359T16	5.05312	2.61988	3.29874	protein.postranslational modification	protein kinase family protein | chr3:7284963-7286260 REVERSE
1493	Lj1P369T2	44.1775	19.0265	20.0032	not assigned.unknown	unknown protein | chr3:2393691-2394675 REVERSE
1494	Lj1P370T8	34.7416	17.0533	19.617	not assigned.unknown	unknown protein | chr3:2393691-2394675 REVERSE
1495	Lj1P374T4	0.644293	1.59731	1.41589	not assigned.no ontology.pentatricopeptide (PPR) repeat-containing protein	pentatricopeptide (PPR) repeat-containing protein | chr1:10080042-10081604 REVERSE
1496	Lj1P442T6	35.9013	23.0536	29.2405	RNA.regulation of transcription.C3H zinc finger family	KH domain-containing protein / zinc finger (CCCH type) family protein | chr5:2090703-2092950 REVERSE
1497	Lj1P478T20	15.5743	9.143	7.4218	not assigned.no ontology	PRLI-interacting factor, putative | chr5:6728160-6730045 REVERSE
1498	Lj1P481T33	4.20595	4.97842	2.27793	protein.degradation.ubiquitin.E3.SCF.FBOX	kelch repeat-containing F-box family protein | chr4:16716806-16718017 FORWARD
1499	Lj1P505T9	7.26183	3.80636	4.73947	misc.beta 1,3 glucan hydrolases.glucan endo-1,3-beta-glucosidase	glycosyl hydrolase family 17 protein | chr3:5345051-5346988 FORWARD
1500	Lj1P537T9	43.2408	14.3206	15.3091	signalling.calcium	Symbols: CAM1, TCH1, ACAM-1 | CAM1 (CALMODULIN 1); calcium ion binding | chr5:15004527-15006205 REVERSE
1501	Lj1P543T22	3.88801	3.96105	5.16601	not assigned.no ontology	transducin family protein / WD-40 repeat family protein | chr5:4533261-4535301 FORWARD
1502	Lj1P553T12	117.103	58.6904	52.3421	protein.degradation.ubiquitin.E3.RING	Symbols: ATCRT1 | zinc finger (C3HC4-type RING finger) family protein | chr5:22817560-22819657 FORWARD
1503	Lj1P569T5	0.653839	1.47559	1.32548	not assigned.no ontology.pentatricopeptide (PPR) repeat-containing protein	pentatricopeptide (PPR) repeat-containing protein | chr3:8177215-8179743 REVERSE
1504	Lj1P579T30	36.8702	69.5235	75.5134	not assigned.unknown	unknown protein | chr3:2386897-2388471 REVERSE
1505	Lj1P584T26	10.2098	7.25289	7.37888	not assigned.unknown	unknown protein | chr1:24297480-24298570 REVERSE
1506	Lj1P592T13	2.35368	1.24336	1.2333	protein.degradation.ubiquitin.E3.SCF.FBOX	F-box family protein | chr3:1887043-1888750 FORWARD
1507	Lj1P592T23	8.20885	4.94373	7.21951	protein.degradation.ubiquitin.E3.SCF.FBOX	F-box family protein | chr4:7441764-7443754 FORWARD
1508	Lj1P617T22	0.924741	1.53226	1.60914	misc.beta 1,3 glucan hydrolases	FUNCTIONS IN: molecular_function unknown; INVOLVED IN: biological_process unknown; LOCATED IN: endomembrane system; CONTAINS InterPro DOMAIN/s: X8 (InterPro:IPR012946); BEST Arabidopsis thaliana protein match is: unknown protein (TAIR:AT1G29380.1); Has 799 Blast hits to 763 proteins in 42 species: Archae - 0; Bacteria - 0; Metazoa - 0; Fungi - 23; Plants - 773; Viruses - 0; Other Eukaryotes - 3 (…
1509	Lj1P620T12	65.5622	69.6384	79.6778	cell.organisation	myosin heavy chain-related | chr1:2001594-2002596 FORWARD
1510	Lj1P635T24	5.22659	8.83872	9.47347	misc.cytochrome P450	Symbols: CYP72A15 | CYP72A15; electron carrier/ heme binding / iron ion binding / monooxygenase/ oxygen binding | chr3:4937317-4939465 FORWARD
1511	Lj1P635T46	4.84719	3.1511	4.20121	misc.cytochrome P450	Symbols: CYP72A15 | CYP72A15; electron carrier/ heme binding / iron ion binding / monooxygenase/ oxygen binding | chr3:4937317-4939465 FORWARD
1512	Lj1P638T18	14.3706	7.00024	7.6006	signalling.receptor kinases.leucine rich repeat VIII-2	leucine-rich repeat transmembrane protein kinase, putative | chr1:2359549-2366561 REVERSE
1513	Lj1P643T34	1.77139	0.994695	0.538845	misc.cytochrome P450	Symbols: CYP72A13 | CYP72A13; electron carrier/ heme binding / iron ion binding / monooxygenase/ oxygen binding | chr3:4924777-4927434 FORWARD
1514	Lj1P650T16	1.23073	3.3525	4.32888	misc.cytochrome P450	Symbols: CYP72A15 | CYP72A15; electron carrier/ heme binding / iron ion binding / monooxygenase/ oxygen binding | chr3:4937317-4939465 FORWARD
1515	Lj1P655T32	1.24187	0.684127	0.986192	protein.degradation.ubiquitin.E3.SCF.FBOX	F-box family protein | chr4:7441764-7443754 FORWARD
1516	Lj1P655T53	4.05087	1.29444	1.55933	cell.organisation	Symbols: ANK | ANK (ankyrin); protein binding | chr5:22184779-22186525 REVERSE
1517	Lj1P662T13	2.44373	1.72827	2.33749	protein.degradation.ubiquitin.E3.SCF.FBOX	F-box family protein | chr3:1887043-1888750 FORWARD
1518	Lj1P662T20	2.49789	3.95907	3.68607	not assigned.no ontology.pentatricopeptide (PPR) repeat-containing protein	pentatricopeptide (PPR) repeat-containing protein | chr1:26838289-26841490 REVERSE
1519	Lj1P663T62	7.28863	5.04432	4.67548	protein.degradation.ubiquitin.E3.SCF.FBOX	F-box family protein | chr3:1887043-1888750 FORWARD
1520	Lj1P664T31	2.08883	0.988607	1.30452	protein.degradation.ubiquitin.E3.SCF.FBOX	F-box family protein | chr3:2510783-2512394 FORWARD
1521	Lj1P665T33	1.17508	0.583258	0.512209	protein.degradation.ubiquitin.E3.SCF.FBOX	F-box family protein | chr3:1887043-1888750 FORWARD
1522	Lj1P667T11	0.312052	0.293164	0.196745	protein.degradation.ubiquitin.E3.SCF.FBOX	F-box family protein | chr3:2510783-2512394 FORWARD
1523	Lj1P670T34	0.41994	0.168165	0.236258	protein.degradation.ubiquitin.E3.SCF.FBOX	F-box family protein | chr3:1887043-1888750 FORWARD
1524	Lj1P672T34	5.7386	4.71024	3.61005	misc.myrosinases-lectin-jacalin	F-box protein-related / C-type lectin-related | chr1:16753944-16755670 REVERSE
1525	Lj1P673T32	1.07198	0.447131	0.608665	protein.degradation.ubiquitin.E3.SCF.FBOX	F-box family protein | chr3:1887043-1888750 FORWARD
1526	Lj1P675T38	0.336849	1.51564	1.39094	not assigned.no ontology.pentatricopeptide (PPR) repeat-containing protein	pentatricopeptide (PPR) repeat-containing protein | chr2:17132853-17134593 FORWARD
1527	Lj1P676T18	15.4509	12.2919	10.836	minor CHO metabolism.trehalose.potential TPS/TPP	Symbols: ATTPS7, TPS7, ATTPSA | ATTPS7; alpha,alpha-trehalose-phosphate synthase (UDP-forming)/ transferase, transferring glycosyl groups / trehalose-phosphatase | chr1:1955413-1958756 FORWARD
1528	Lj1P684T13	31.1064	9.48246	4.47398	protein.degradation.ubiquitin.E3.SCF.FBOX	Symbols: MAX2, ORE9, PP2 | MAX2 (MORE AXILLARY BRANCHES 2); ubiquitin-protein ligase | chr2:17756140-17758468 FORWARD
1529	Lj1P689T17	22.5011	9.95354	11.8035	RNA.regulation of transcription.Global transcription factor group	Symbols: GTE4 | GTE4 (GLOBAL TRANSCRIPTION FACTOR GROUP E 4); DNA binding | chr1:1907089-1910848 FORWARD
1530	Lj1P690T11	12.4173	2.87153	3.05137	protein.degradation.ubiquitin.E3.RING	zinc finger (C3HC4-type RING finger) family protein | chr2:17639152-17639998 FORWARD
1531	Lj1P691T50	57.0367	10.8191	16.8447	not assigned.no ontology	unknown protein | chr1:959869-960728 REVERSE
1532	Lj1P691T55	37.8589	5.64185	9.93031	not assigned.unknown	unknown protein | chr2:7634283-7637611 REVERSE
1533	Lj1P718T21	0.078909	1.40714	1.42384	protein.postranslational modification	S-locus lectin protein kinase family protein | chr2:8293682-8296275 FORWARD
1534	Lj1P721T18	1.08603	1.52229	3.41256	not assigned.unknown	unknown protein | chr4:14017408-14018208 FORWARD
1535	Lj1P722T15	41.1459	67.021	76.4305	Co-factor and vitamine metabolism.riboflavin.riboflavin synthase	lumazine-binding family protein | chr2:8923305-8924974 FORWARD
1536	Lj1P722T17	2.1946	3.05636	3.13822	minor CHO metabolism.callose	Symbols: ATGSL05, GSL05, ATGSL5, PMR4, GSL5 | ATGSL05 (GLUCAN SYNTHASE-LIKE 5); 1,3-beta-glucan synthase/ transferase, transferring glycosyl groups | chr4:1573348-1579696 FORWARD
1537	Lj1P722T23	4.32378	6.91913	7.58329	minor CHO metabolism.callose	Symbols: ATGSL05, GSL05, ATGSL5, PMR4, GSL5 | ATGSL05 (GLUCAN SYNTHASE-LIKE 5); 1,3-beta-glucan synthase/ transferase, transferring glycosyl groups | chr4:1573348-1579696 FORWARD
1538	Lj1P724T11	388.414	105.68	119.387	protein.degradation.ubiquitin.E3.RING	Symbols: RMA1 | RMA1; protein binding / ubiquitin-protein ligase/ zinc ion binding | chr4:1557120-1559428 REVERSE
1539	Lj1P725T28	1.85511	3.56518	2.79091	not assigned.no ontology.pentatricopeptide (PPR) repeat-containing protein	pentatricopeptide (PPR) repeat-containing protein | chr4:679472-681940 FORWARD
1540	Lj1P727T48	0.487036	0.238572	0.547493	RNA.regulation of transcription.AP2/EREBP, APETALA2/Ethylene-responsive element binding protein family	AP2 domain-containing transcription factor, putative | chr4:13974691-13975908 REVERSE
1541	Lj1P733T48	251.506	389.504	310.937	PS.lightreaction.photosystem II.PSII polypeptide subunits	photosystem II family protein | chr1:898876-899655 FORWARD
1542	Lj1P736T39	4.50002	9.76477	7.87207	not assigned.unknown	unknown protein | chr4:13995779-13997307 REVERSE
1543	Lj1P744T18	5.07395	3.23166	2.70293	protein.postranslational modification	S-locus lectin protein kinase family protein | chr2:8293682-8296275 FORWARD
1544	Lj1P752T14	3.32417	1.70011	1.92859	RNA.regulation of transcription.GRAS transcription factor family	scarecrow transcription factor family protein | chr3:18522510-18523906 FORWARD
1545	Lj1P756T28	1.38941	4.185	3.20416	not assigned.no ontology.pentatricopeptide (PPR) repeat-containing protein	pentatricopeptide (PPR) repeat-containing protein | chr1:26927984-26930316 REVERSE
1546	Lj1P766T34	57.6088	79.6802	83.3743	protein.degradation.metalloprotease	membrane-associated zinc metalloprotease, putative | chr2:13788517-13790073 REVERSE
1547	Lj1P773T27	66.0534	92.9668	314.692	misc.cytochrome P450	Symbols: HPL1, CYP74B2 | HPL1 (HYDROPEROXIDE LYASE 1); electron carrier/ heme binding / iron ion binding / monooxygenase | chr4:8835495-8838676 FORWARD
1548	Lj1P779T15	22.7842	33.2484	28.8147	not assigned.unknown	FUNCTIONS IN: molecular_function unknown; INVOLVED IN: biological_process unknown; CONTAINS InterPro DOMAIN/s: Cupin, RmlC-type (InterPro:IPR011051), Protein of unknown function DUF861, cupin-3 (InterPro:IPR008579), RmlC-like jelly roll fold (InterPro:IPR014710); BEST Arabidopsis thaliana protein match is: PTAC18 (PLASTID TRANSCRIPTIONALLY ACTIVE 18) (TAIR:AT2G32180.1); Has 169 Blast hits to 169 …
1549	Lj1P781T14	4.2754	8.57358	8.29485	misc.beta 1,3 glucan hydrolases.glucan endo-1,3-beta-glucosidase	glycosyl hydrolase family 17 protein | chr2:2199219-2201486 FORWARD
1550	Lj1P791T24	0.475172	0.753401	1.80946	hormone metabolism.auxin.induced-regulated-responsive-activated	auxin-responsive protein-related | chr2:1704283-1705778 FORWARD
1551	Lj1P791T65	25.6557	18.9813	19.4603	not assigned.no ontology	DGCR14-related | chr3:2487369-2489220 FORWARD
1552	Lj1P791T67	21.1285	7.30798	8.84956	signalling.light	Symbols: PAT1 | PAT1 (phytochrome a signal transduction 1); signal transducer/ transcription factor | chr5:19522255-19524653 REVERSE
1553	Lj1P794T16	11.6227	7.28589	8.49582	protein.degradation.ubiquitin.E3.SCF.FBOX	F-box family protein | chr3:1887043-1888750 FORWARD
1554	Lj1P794T20	1.17996	0.181907	8.04897	not assigned.unknown	unknown protein | chr1:11661815-11662122 FORWARD
1555	Lj1P804T32	6101.61	2936.32	2644.34	PS.lightreaction.photosystem I.LHC-I	Symbols: LHCA3 | LHCA3; chlorophyll binding | chr1:22700010-22701383 FORWARD
1556	Lj1P804T37	15.9381	16.2827	19.367	not assigned.unknown	LOCATED IN: integral to membrane, Golgi apparatus, plasma membrane, vacuole; EXPRESSED IN: 25 plant structures; EXPRESSED DURING: 13 growth stages; CONTAINS InterPro DOMAIN/s: Nonaspanin (TM9SF) (InterPro:IPR004240); BEST Arabidopsis thaliana protein match is: unknown protein (TAIR:AT5G35160.1); Has 983 Blast hits to 980 proteins in 161 species: Archae - 0; Bacteria - 0; Metazoa - 434; Fungi - 14…
1557	Lj1P809T13	10.0196	4.80319	5.13687	hormone metabolism.abscisic acid.synthesis-degradation.synthesis.9-cis-epoxycarotenoid dioxygenase	Symbols: NCED3, ATNCED3, STO1, SIS7 | NCED3 (NINE-CIS-EPOXYCAROTENOID DIOXYGENASE 3); 9-cis-epoxycarotenoid dioxygenase | chr3:4831288-4833599 REVERSE
1558	Lj1P829T27	6.07241	14.2573	12.4703	not assigned.unknown	unknown protein | chr3:5013291-5015292 REVERSE
1559	Lj1P836T37	1.07067	20.526	16.3154	protein.degradation.ubiquitin.E3.SCF.FBOX	F-box family protein | chr3:18126962-18129189 FORWARD
1560	Lj1P837T20	13.7694	5.65048	5.03247	secondary metabolism.flavonoids.anthocyanins	glycosyltransferase family protein | chr4:13763464-13765064 REVERSE
1561	Lj1P839T30	3.48023	6.07145	5.99689	not assigned.no ontology.pentatricopeptide (PPR) repeat-containing protein	pentatricopeptide (PPR) repeat-containing protein | chr3:5117489-5119060 REVERSE
1562	Lj1P840T25	1.6716	4.2645	3.53213	not assigned.no ontology.pentatricopeptide (PPR) repeat-containing protein	pentatricopeptide (PPR) repeat-containing protein | chr4:17572040-17573938 REVERSE
1563	Lj1P841T23	17.5225	9.1508	15.0828	not assigned.no ontology	VQ motif-containing protein | chr1:9886077-9887478 REVERSE
1564	Lj1P843T26	32.9793	57.3454	61.294	not assigned.unknown	unknown protein | chr1:19761700-19762551 REVERSE
1565	Lj1P844T33	194.195	109.552	103.889	redox.thioredoxin	Symbols: ATHM4, TRX-M4, ATM4 | TRX-M4 (ARABIDOPSIS THIOREDOXIN M-TYPE 4); enzyme activator | chr3:5188374-5189697 FORWARD
1566	Lj1P845T24	304.831	6.54697	9.74945	protein.degradation.ubiquitin.E3.RING	Symbols: RMA1 | RMA1; protein binding / ubiquitin-protein ligase/ zinc ion binding | chr4:1557120-1559428 REVERSE
1567	Lj1P853T60	8.20508	5.58968	7.56217	misc.UDP glucosyl and glucoronyl transferases	Symbols: GAUT10, LGT4 | GAUT10 (GALACTURONOSYLTRANSFERASE 10); polygalacturonate 4-alpha-galacturonosyltransferase/ transferase, transferring glycosyl groups / transferase, transferring hexosyl groups | chr2:8957793-8959780 FORWARD
1568	Lj1P863T33	97.5299	121.519	98.26	not assigned.unknown	unknown protein | chr1:18934308-18935193 FORWARD
1569	Lj1P870T66	14.2125	9.89572	12.5107	protein.postranslational modification	Symbols: NMT1, ATNMT1 | NMT1 (MYRISTOYL-COA:PROTEIN N-MYRISTOYLTRANSFERASE); glycylpeptide N-tetradecanoyltransferase/ myristoyltransferase | chr5:23074867-23076901 FORWARD
1570	Lj1P878T38	7.33142	1.74801	2.54169	nucleotide metabolism.deoxynucleotide metabolism.ribonucleoside-diphosphate reductase	Symbols: RNR2, RNR2A | RNR2A (RIBONUCLEOTIDE REDUCTASE 2A); ribonucleoside-diphosphate reductase | chr3:8460045-8462815 FORWARD
1571	Lj1P879T47	93.1006	47.5222	49.0989	hormone metabolism.ethylene.signal transduction	Symbols: ERF3, ATERF3 | ERF3 (ETHYLENE RESPONSIVE ELEMENT BINDING FACTOR 3); DNA binding / protein binding / transcription factor/ transcription repressor | chr1:18757148-18758433 REVERSE
1572	Lj1P882T30	5.55346	9.93767	11.5918	secondary metabolism.wax	long-chain-alcohol O-fatty-acyltransferase family protein / wax synthase family protein | chr5:22443724-22444752 REVERSE
1573	Lj1P888T30	295.089	706.418	630.695	protein.synthesis.ribosomal protein.prokaryotic.chloroplast.30S subunit.S10	30S ribosomal protein S10, chloroplast, putative | chr3:4219775-4221630 REVERSE
1574	Lj1P889T31	5.45552	5.61103	12.136	development.unspecified	Symbols: NUA | NUA (NUCLEAR PORE ANCHOR) | chr1:29819176-29832978 REVERSE
1575	Lj1P889T51	96.425	298.598	264.852	not assigned.unknown	FUNCTIONS IN: molecular_function unknown; INVOLVED IN: biological_process unknown; LOCATED IN: chloroplast thylakoid membrane, chloroplast; EXPRESSED IN: 23 plant structures; EXPRESSED DURING: 14 growth stages; BEST Arabidopsis thaliana protein match is: tic20 protein-related (TAIR:AT2G47840.1); Has 268 Blast hits to 268 proteins in 76 species: Archae - 0; Bacteria - 107; Metazoa - 0; Fungi - 0; …
1576	Lj1P889T70	0.23751	1.30065	1.36873	RNA.regulation of transcription.WRKY domain transcription factor family	Symbols: WRKY4 | WRKY4; DNA binding / transcription factor | chr1:4776605-4779400 FORWARD
1577	Lj1P889T71	3.71284	19.0229	19.5205	RNA.regulation of transcription.CCAAT box binding factor family, HAP3	Symbols: NF-YB3 | NF-YB3 (NUCLEAR FACTOR Y, SUBUNIT B3); transcription factor | chr4:8344616-8345218 FORWARD
1578	Lj1P896T21	23.8988	37.5846	37.5964	Co-factor and vitamine metabolism.iron-sulphur clusters	Symbols: EMB1374, CPSUFE, ATSUFE, SUFE1 | CPSUFE (CHLOROPLAST SULFUR E); enzyme activator/ transcription regulator | chr4:13382198-13383641 REVERSE
1579	Lj1P897T22	105.477	116.303	146.807	not assigned.unknown	RNA binding | chr3:4269978-4271204 FORWARD
1580	Lj1P900T11	31.1014	39.6113	44.4069	not assigned.no ontology	FUNCTIONS IN: molecular_function unknown; INVOLVED IN: biological_process unknown; LOCATED IN: anchored to membrane; EXPRESSED IN: 22 plant structures; EXPRESSED DURING: 13 growth stages; BEST Arabidopsis thaliana protein match is: LRE (LORELEI) (TAIR:AT4G26466.1); Has 71 Blast hits to 71 proteins in 9 species: Archae - 0; Bacteria - 0; Metazoa - 0; Fungi - 0; Plants - 71; Viruses - 0; Other Euka…
1581	Lj1P902T24	48.4825	57.6755	69.337	C1-metabolism	dimethylmenaquinone methyltransferase family protein | chr5:22775325-22777304 REVERSE
1582	Lj1P904T3	8.36832	2	2.30135	not assigned.unknown	unknown protein | chr1:20952144-20953547 FORWARD
1583	Lj1P925T43	1.27791	2.65591	1.95713	not assigned.no ontology.pentatricopeptide (PPR) repeat-containing protein	INVOLVED IN: biological_process unknown; EXPRESSED IN: shoot apex, carpel; EXPRESSED DURING: petal differentiation and expansion stage; CONTAINS InterPro DOMAIN/s: Pentatricopeptide repeat (InterPro:IPR002885); BEST Arabidopsis thaliana protein match is: pentatricopeptide (PPR) repeat-containing protein (TAIR:AT3G23330.1); Has 15874 Blast hits to 5333 proteins in 187 species: Archae - 1; Bacteria…
1584	Lj1P926T21	153.835	381.741	343.789	protein.synthesis.ribosomal protein.prokaryotic.chloroplast.50S subunit.L10	ribosomal protein L10 family protein | chr5:4341262-4342095 FORWARD
1585	Lj1P929T40	124.748	196.325	172.183	not assigned.unknown	unknown protein | chr3:3930180-3930992 REVERSE
1586	Lj1P929T42	0.131948	0.679269	0.450195	transport.ABC transporters and multidrug resistance systems	ATPase, coupled to transmembrane movement of substances | chr3:20416342-20418552 REVERSE
1587	Lj1P931T30	0.534672	1.71801	1.31876	not assigned.no ontology.pentatricopeptide (PPR) repeat-containing protein	pentatricopeptide (PPR) repeat-containing protein | chr2:14249608-14251791 FORWARD
1588	Lj1P937T48	9.86179	19.9276	36.4333	not assigned.unknown	unknown protein | chr3:20547717-20548767 FORWARD
1589	Lj1P941T37	6.39118	2.08873	3.21091	protein.degradation.aspartate protease	aspartyl protease family protein | chr2:16561788-16563380 REVERSE
1590	Lj1P942T31	26.5962	16.0182	19.9014	not assigned.no ontology.AT hook motif-containing protein	DNA-binding protein-related | chr4:8320630-8322201 FORWARD
1591	Lj1P952T30	13.8177	3.50073	4.07557	not assigned.unknown	Symbols: HSPRO2, ATHSPRO2 | HSPRO2 (ARABIDOPSIS ORTHOLOG OF SUGAR BEET HS1 PRO-1 2) | chr2:16700510-16702028 REVERSE
1592	Lj1P953T37	87.2721	68.9742	85.1877	signalling.lipids	pleckstrin homology (PH) domain-containing protein | chr5:1715875-1716499 FORWARD
1593	Lj1P959T25	11.5699	4.99241	5.3817	not assigned.no ontology.pentatricopeptide (PPR) repeat-containing protein	FUNCTIONS IN: molecular_function unknown; INVOLVED IN: biological_process unknown; CONTAINS InterPro DOMAIN/s: Pentatricopeptide repeat (InterPro:IPR002885); BEST Arabidopsis thaliana protein match is: pentatricopeptide (PPR) repeat-containing protein (TAIR:AT2G40240.1); Has 6707 Blast hits to 2251 proteins in 74 species: Archae - 0; Bacteria - 0; Metazoa - 57; Fungi - 13; Plants - 6562; Viruses …
1594	Lj1P959T27	38.945	28.4892	30.1271	RNA.regulation of transcription.Trihelix, Triple-Helix transcription factor family	transcription factor | chr3:4707113-4708848 REVERSE
1595	Lj1P961T58	7.4461	20.3269	32.5562	not assigned.no ontology	unknown protein | chr2:16050063-16051168 FORWARD
1596	Lj1P962T74	56.4758	54.8218	48.0082	cell.vesicle transport	Symbols: PRA1.B1 | PRA1.B1 (PRENYLATED RAB ACCEPTOR 1.B1) | chr3:20821934-20823008 REVERSE
1597	Lj1P963T38	80.5939	21.3089	33.7772	stress.abiotic.touch/wounding	Symbols: SAG20, WI12, ATWI-12 | SAG20 (SENESCENCE ASSOCIATED GENE 20) | chr3:3442528-3443445 FORWARD
1598	Lj1P964T16	83.5044	30.022	39.4723	not assigned.unknown	EXPRESSED IN: 20 plant structures; EXPRESSED DURING: 13 growth stages; BEST Arabidopsis thaliana protein match is: transcription regulator (TAIR:AT3G56220.1); Has 165 Blast hits to 165 proteins in 20 species: Archae - 0; Bacteria - 0; Metazoa - 0; Fungi - 0; Plants - 165; Viruses - 0; Other Eukaryotes - 0 (source: NCBI BLink). | chr2:16886824-16888638 FORWARD
1599	Lj1P967T28	5.86061	4.15837	5.49867	protein.degradation.ubiquitin.E3.SCF.FBOX	Symbols: SDC | SDC (SUPPRESSOR OF DRM1 DRM2 CMT3) | chr2:7682818-7684083 FORWARD
1600	Lj1P969T46	5.01123	7.55459	6.60188	not assigned.unknown	unknown protein | chr5:1536226-1538492 FORWARD
1601	Lj1P974T22	0.491175	1.2006	1.1175	RNA.regulation of transcription.SET-domain transcriptional regulator family	Symbols: SUVH5, SGD9 | SUVH5 (SU(VAR)3-9 HOMOLOG 5); histone methyltransferase | chr2:14822824-14826162 FORWARD
1602	Lj1P975T22	5.34819	1.82447	1.77527	hormone metabolism.ethylene.signal transduction	AP2 domain-containing transcription factor, putative | chr5:20800584-20801416 REVERSE
1603	Lj1P979T26	0.822884	1.9099	1.71061	not assigned.no ontology	integral membrane family protein | chr1:28634955-28636716 REVERSE
1604	Lj1P97T4	5.57898	0.490335	0.572336	not assigned.unknown	unknown protein | chr3:2347468-2348791 FORWARD
1605	Lj1P982T72	174.295	385.162	762.391	misc.invertase/pectin methylesterase inhibitor family protein	invertase/pectin methylesterase inhibitor family protein / DC 1.2 homolog (FL5-2I22) | chr5:25037426-25038362 FORWARD
1606	Lj1P983T38	48.6492	8.58735	10.8256	not assigned.no ontology	Symbols: EXL3 | EXL3 (EXORDIUM LIKE 3) | chr5:20939494-20940895 REVERSE
1607	Lj1P984T37	34.8302	37.3578	51.8443	protein.synthesis.ribosomal RNA	rRNA processing protein-related | chr3:8016051-8017508 REVERSE
1608	Lj1P986T10	16.7367	6.74657	8.45117	misc.UDP glucosyl and glucoronyl transferases	exostosin family protein | chr5:24988456-24990009 REVERSE
1609	Lj1P989T20	27.7084	17.321	14.5646	N-metabolism.misc	Symbols: UREF | UREF (urease accessory protein F); nickel ion binding | chr1:7666460-7667758 FORWARD
1610	Lj1P989T44	9.13539	4.41338	4.16299	not assigned.unknown	catalytic/ pyridoxal phosphate binding | chr5:21097106-21098959 REVERSE
1611	Lj1P995T19	40.4542	36.6238	29.2542	RNA.regulation of transcription.HSF,Heat-shock transcription factor family	Symbols: AT-HSFB2A, HSFB2A | AT-HSFB2A; DNA binding / transcription factor | chr5:24916089-24917643 FORWARD
1612	Lj1P996T30	6.59494	14.7627	2.98586	development.unspecified	nucleotide binding | chr5:8005234-8006630 FORWARD
1613	Lj1P997T28	454.545	319.65	319.309	RNA.regulation of transcription.unclassified	remorin family protein | chr5:8009806-8011619 REVERSE
1614	Lj2A1005T31	5.96068	4.67254	4.12442	not assigned.unknown	protein binding / zinc ion binding | chr2:11913629-11919741 REVERSE
1615	Lj2A1005T32	45.0993	64.6736	64.1126	development.unspecified	Symbols: ACD1, LLS1, PAO | ACD1 (ACCELERATED CELL DEATH 1); iron-sulfur cluster binding / pheophorbide a oxygenase | chr3:16383595-16386312 FORWARD
1616	Lj2A1006G34	246.869	517.31	467.375	protein.synthesis.ribosomal protein.prokaryotic.chloroplast.50S subunit.L9	Symbols: RPL9 | RPL9 (RIBOSOMAL PROTEIN L9); structural constituent of ribosome | chr3:16386434-16388466 FORWARD
1617	Lj2A1007T39	657.642	202.308	384.491	transport.Major Intrinsic Proteins.TIP	Symbols: GAMMA-TIP, TIP1;1, GAMMA-TIP1 | GAMMA-TIP (GAMMA TONOPLAST INTRINSIC PROTEIN); water channel | chr2:15445425-15446574 FORWARD
1618	Lj2A1008T34	12.1017	1.12005	1.62624	protein.degradation.ubiquitin.E3.RING	zinc finger (C3HC4-type RING finger) family protein | chr5:7664991-7667265 FORWARD
1619	Lj2A1008T37	1.82243	0.976248	1.31872	not assigned.unknown	unknown protein | chr2:11999836-12002499 FORWARD
1620	Lj2A1009G37	8.75466	17.1799	18.8043	DNA.synthesis/chromatin structure	Symbols: ATLIG1 | ATLIG1 (ARABIDOPSIS THALIANA DNA LIGASE 1); ATP binding / DNA binding / DNA ligase (ATP) | chr1:2542702-2547946 REVERSE
1621	Lj2A100G74	9.63627	6.18565	7.17097	not assigned.unknown	unknown protein | chr5:4404604-4407166 FORWARD
1622	Lj2A100T71	114.283	161.86	180.582	nucleotide metabolism.phosphotransfer and pyrophosphatases.misc	Symbols: AtPPa4 | AtPPa4 (Arabidopsis thaliana pyrophosphorylase 4); inorganic diphosphatase | chr3:19880504-19883672 FORWARD
1623	Lj2A1011T27	8.90807	1.37731	2.54348	cell wall.hemicellulose synthesis.glucuronoxylan	Symbols: FRA8, IRX7 | FRA8 (FRAGILE FIBER 8); glucuronosyltransferase/ transferase | chr2:11977944-11979837 REVERSE
1624	Lj2A1013G28	46.8212	44.8731	38.0616	Biodegradation of Xenobiotics.lactoylglutathione lyase	lactoylglutathione lyase, putative / glyoxalase I, putative | chr1:2535370-2537931 FORWARD
1625	Lj2A1017T34	3.60197	8.02948	8.42691	#N/A	#N/A
1626	Lj2A1017T37	223.632	565.28	578.191	PS.calvin cyle.rubisco interacting	Symbols: CPN60A, CH-CPN60A, SLP | CPN60A (CHAPERONIN-60ALPHA); ATP binding / protein binding | chr2:11926449-11929389 FORWARD
1627	Lj2A101G53	45.4093	44.2806	53.5318	protein.postranslational modification	Symbols: AFC1, AME2 | AFC1 (ARABIDOPSIS FUS3-COMPLEMENTING GENE 1); ATP binding / kinase/ protein kinase/ protein serine/threonine kinase/ protein tyrosine kinase | chr3:19861300-19864499 REVERSE
1628	Lj2A1021G43	32.4997	9.61065	13.949	secondary metabolism.phenylpropanoids.lignin biosynthesis.PAL	Symbols: pal1, ATPAL1 | pal1 (Phe ammonia lyase 1); phenylalanine ammonia-lyase | chr2:15557376-15560363 REVERSE
1629	Lj2A1024G55	0.57925	0.946494	2.16358	transport	LOCATED IN: membrane; CONTAINS InterPro DOMAIN/s: Protein of unknown function DUF250 (InterPro:IPR004853); BEST Arabidopsis thaliana protein match is: transporter-related (TAIR:AT1G06890.2); Has 1852 Blast hits to 1847 proteins in 207 species: Archae - 0; Bacteria - 58; Metazoa - 582; Fungi - 250; Plants - 685; Viruses - 0; Other Eukaryotes - 277 (source: NCBI BLink). | chr2:12088877-12090701 FOR…
1630	Lj2A1028T35	131.065	32.484	38.7975	transport.Major Intrinsic Proteins.PIP	Symbols: PIP2B, PIP2;2 | PIP2B (PLASMA MEMBRANE INTRINSIC PROTEIN 2); water channel | chr2:15613402-15614857 REVERSE
1631	Lj2A1029T33	29.1494	38.2053	42.1174	development.unspecified	Symbols: ATTIP49A, RIN1 | RIN1 (RESISTANCE TO PSEUDOMONAS SYRINGAE PV MACULICOLA INTERACTOR 1); protein binding | chr5:7390796-7394194 REVERSE
1632	Lj2A1029T35	6.74206	8.70592	9.88551	RNA.regulation of transcription.unclassified	zinc finger (CCCH-type) family protein | chr2:12162051-12165894 REVERSE
1633	Lj2A1030T57	13.8648	20.4782	26.8386	Co-factor and vitamine metabolism	Symbols: EMB2407, ATPDX2, PDX2 | PDX2 (PYRIDOXINE BIOSYNTHESIS 2); glutaminase/ glutaminyl-tRNA synthase (glutamine-hydrolyzing)/ protein heterodimerization | chr5:24336623-24338802 REVERSE
1634	Lj2A1030T58	8.08029	15.7155	17.96	Co-factor and vitamine metabolism	Symbols: EMB2407, ATPDX2, PDX2 | PDX2 (PYRIDOXINE BIOSYNTHESIS 2); glutaminase/ glutaminyl-tRNA synthase (glutamine-hydrolyzing)/ protein heterodimerization | chr5:24336623-24338802 REVERSE
1635	Lj2A1030T59	2.1561	2.38804	8.68569	cell wall.cell wall proteins.AGPs	Symbols: FLA11 | FLA11 | chr5:752750-753657 REVERSE
1636	Lj2A1030T63	13.5564	26.2586	34.2756	RNA.regulation of transcription.C2H2 zinc finger family	Symbols: MGP | MGP (Magpie); nucleic acid binding / protein binding / transcription factor/ zinc ion binding | chr1:967503-970130 REVERSE
1637	Lj2A1031T31	2.20005	0.418536	0.661666	stress.biotic.signalling.MLO-like	Symbols: MLO6, ATMLO6 | MLO6 (MILDEW RESISTANCE LOCUS O 6); calmodulin binding | chr1:22708697-22712044 REVERSE
1638	Lj2A1035T47	4.4669	6.05977	6.76739	not assigned.unknown	unknown protein | chr5:24282838-24285033 FORWARD
1639	Lj2A1035T51	12.1482	20.3395	19.461	protein.synthesis.elongation	Symbols: ATRNL, RNL | RNL (RNA LIGASE); 2',3'-cyclic-nucleotide 3'-phosphodiesterase/ RNA ligase (ATP)/ polynucleotide kinase | chr1:2445470-2454645 FORWARD
1640	Lj2A1035T52	3.33459	6.61615	5.83636	protein.synthesis.elongation	Symbols: ATRNL, RNL | RNL (RNA LIGASE); 2',3'-cyclic-nucleotide 3'-phosphodiesterase/ RNA ligase (ATP)/ polynucleotide kinase | chr1:2445470-2454645 FORWARD
1641	Lj2A1038T42	80.2108	269.604	420.37	development.unspecified	Symbols: TET3 | TET3 (TETRASPANIN3) | chr3:16733755-16735951 REVERSE
1642	Lj2A1039G62	8.37869	7.36658	9.57243	transport.p- and v-ATPases	Symbols: VHA-A1 | VHA-A1 (VACUOLAR PROTON ATPASE A 1); ATPase | chr2:12209896-12215895 FORWARD
1643	Lj2A103T72	2.17717	5.57183	4.19486	metal handling.regulation	Symbols: ALS3 | ALS3 (ALUMINUM SENSITIVE 3) | chr2:15669138-15670187 FORWARD
1644	Lj2A1040T27	432.721	271.592	441.453	redox.ascorbate and glutathione.ascorbate	Symbols: APX1, CS1 | APX1 (ascorbate peroxidase 1); L-ascorbate peroxidase | chr1:2437725-2439665 FORWARD
1645	Lj2A1042T47	31.156	48.4769	49.5328	RNA.regulation of transcription.AP2/EREBP, APETALA2/Ethylene-responsive element binding protein family	Symbols: RAP2.7, TOE1 | RAP2.7 (RELATED TO AP2.7); DNA binding / transcription factor | chr2:12225951-12228543 REVERSE
1646	Lj2A1045T49	2.92185	0.838778	0.538162	not assigned.unknown	FUNCTIONS IN: molecular_function unknown; INVOLVED IN: biological_process unknown; LOCATED IN: cellular_component unknown; EXPRESSED IN: shoot apex, stem, leaf whorl, flower; EXPRESSED DURING: petal differentiation and expansion stage; CONTAINS InterPro DOMAIN/s: CCT domain (InterPro:IPR010402); BEST Arabidopsis thaliana protein match is: unknown protein (TAIR:AT5G41380.1); Has 918 Blast hits to …
1647	Lj2A1045T50	38.0374	13.3875	16.7686	stress.biotic.respiratory burst	FAD binding / calcium ion binding / electron carrier/ iron ion binding / oxidoreductase/ oxidoreductase, acting on NADH or NADPH, with oxygen as acceptor / peroxidase/ superoxide-generating NADPH oxidase | chr5:24160456-24164755 FORWARD
1648	Lj2A1045T51	14.0391	4.18453	4.37887	not assigned.unknown	Symbols: SFR6 | SFR6 (SENSITIVE TO FREEZING 6) | chr4:2497931-2505535 FORWARD
1649	Lj2A1046T54	21.7564	30.9482	29.3947	amino acid metabolism.synthesis.glutamate family.arginine.ornithine carbamoyltransferase	Symbols: OTC | OTC (ORNITHINE CARBAMOYLTRANSFERASE); amino acid binding / carboxyl- or carbamoyltransferase/ ornithine carbamoyltransferase | chr1:28266259-28268412 REVERSE
1650	Lj2A1048T54	11.1628	17.0286	14.8394	amino acid metabolism.synthesis.glutamate family.arginine.ornithine carbamoyltransferase	Symbols: OTC | OTC (ORNITHINE CARBAMOYLTRANSFERASE); amino acid binding / carboxyl- or carbamoyltransferase/ ornithine carbamoyltransferase | chr1:28266259-28268412 REVERSE
1651	Lj2A1050G29	87.8156	154.75	207.249	misc.cytochrome P450	Symbols: CYP93D1 | CYP93D1; electron carrier/ heme binding / iron ion binding / monooxygenase/ oxygen binding | chr5:2136160-2137925 REVERSE
1652	Lj2A1051T20	7.96772	3.64241	3.701	development.storage proteins	cupin family protein | chr2:12302963-12304799 REVERSE
1653	Lj2A1055T48	61.6143	22.1455	8.09619	RNA.regulation of transcription.MYB domain transcription factor family	Symbols: MYB111, ATMYB48, PFG3, ATMYB48-3 | MYB111 (MYB DOMAIN PROTEIN 111); DNA binding / transcription factor | chr3:16945433-16946376 FORWARD
1654	Lj2A1055T49	2.64503	1.96611	2.54655	RNA.regulation of transcription.Methyl binding domain proteins	Symbols: MBD7, ATMBD7 | MBD7 (METHYL-CPG-BINDING DOMAIN 7); DNA binding / DNA demethylase/ methyl-CpG binding | chr5:24094474-24096532 REVERSE
1655	Lj2A1056T36	17.7021	23.175	25.4422	not assigned.unknown	unknown protein | chr5:24105090-24107233 FORWARD
1656	Lj2A1057G41	33.8474	11.4236	11.6207	RNA.RNA binding	RNA and export factor-binding protein, putative | chr5:24140097-24141858 FORWARD
1657	Lj2A1057T50	6.09277	7.39082	17.0109	DNA.synthesis/chromatin structure.histone	Symbols: HTA12 | HTA12; DNA binding | chr5:575382-576606 FORWARD
1658	Lj2A1058T41	3.02834	27.2176	16.5236	stress.abiotic	osmotin-like protein, putative | chr2:12354430-12355431 REVERSE
1659	Lj2A105T62	16.8134	37.8641	32.2715	development.unspecified	Symbols: PDE149, ATTERC | PDE149 (PIGMENT DEFECTIVE 149) | chr5:3919594-3922485 FORWARD
1660	Lj2A105T66	35.0232	124.855	134.117	RNA.regulation of transcription.Psudo ARR transcription factor family	Symbols: PRR7, APRR7 | PRR7 (PSEUDO-RESPONSE REGULATOR 7); transcription regulator/ two-component response regulator | chr5:637897-641977 REVERSE
1661	Lj2A105T67	29.4224	102.132	116.832	RNA.regulation of transcription.Psudo ARR transcription factor family	Symbols: PRR7, APRR7 | PRR7 (PSEUDO-RESPONSE REGULATOR 7); transcription regulator/ two-component response regulator | chr5:637897-641977 REVERSE
1662	Lj2A105T68	15.447	53.9173	65.6691	RNA.regulation of transcription.Psudo ARR transcription factor family	Symbols: PRR7, APRR7 | PRR7 (PSEUDO-RESPONSE REGULATOR 7); transcription regulator/ two-component response regulator | chr5:637897-641977 REVERSE
1663	Lj2A1062T48	5.5034	3.76693	3.99607	not assigned.unknown	unknown protein | chr5:508637-511710 REVERSE
1664	Lj2A1062T49	1.26108	3.12371	3.53248	RNA.regulation of transcription.putative transcription regulator	pentatricopeptide (PPR) repeat-containing protein | chr1:2336523-2339391 REVERSE
1665	Lj2A1062T50	106.089	138.089	121.818	glycolysis.cytosolic branch.triosephosphate isomerase (TPI)	Symbols: ATCTIMC, TPI | TPI (TRIOSEPHOSPHATE ISOMERASE); triose-phosphate isomerase | chr3:20553690-20556560 FORWARD
1666	Lj2A1063G79	21.1661	7.77328	12.289	cell wall.modification	Symbols: ATEXPA4, ATEXP4, ATHEXP ALPHA 1.6 | ATEXPA4 (ARABIDOPSIS THALIANA EXPANSIN A4) | chr2:16543832-16545584 REVERSE
1667	Lj2A1063T76	60.7311	20.411	25.3847	protein.synthesis.initiation	Symbols: EIF-5A, ELF5A-1, ATELF5A-1, EIF5A | ELF5A-1 (EUKARYOTIC ELONGATION FACTOR 5A-1); translation initiation factor | chr1:4773576-4774867 FORWARD
1668	Lj2A1066T67	26.0191	38.7864	40.6175	protein.degradation.metalloprotease	Symbols: ftsh10 | ftsh10 (FtsH protease 10); ATP binding / ATPase/ metalloendopeptidase/ nucleoside-triphosphatase/ nucleotide binding / zinc ion binding | chr1:2305378-2309544 FORWARD
1669	Lj2A1068G37	34.8658	75.793	67.9087	protein.targeting.chloroplast	Symbols: TOC75-III | TOC75-III (TRANSLOCON AT THE OUTER ENVELOPE MEMBRANE OF CHLOROPLASTS 75-III); P-P-bond-hydrolysis-driven protein transmembrane transporter | chr3:17215813-17219343 REVERSE
1670	Lj2A1069T58	10.5446	2.03438	2.7108	protein.postranslational modification	protein phosphatase 2C, putative / PP2C, putative | chr2:12608702-12610167 FORWARD
1671	Lj2A1069T59	19.8932	32.5288	29.8695	transporter.sugars	sugar transporter family protein | chr5:23903892-23906977 FORWARD
1672	Lj2A106T36	25.7596	19.3704	21.917	signalling.receptor kinases.leucine rich repeat I	kinase | chr2:15568986-15573726 FORWARD
1673	Lj2A1070G73	15.7288	10.5391	13.284	protein.postranslational modification	Symbols: TOPP2, PPO | TOPP2; protein serine/threonine phosphatase | chr5:23879349-23881688 FORWARD
1674	Lj2A1074T35	3.18937	5.24092	6.88949	mitochondrial electron transport / ATP synthesis.uncoupling protein	Symbols: ATUCP2 | ATUCP2 (UNCOUPLING PROTEIN 2); oxidative phosphorylation uncoupler | chr5:23808461-23811258 REVERSE
1675	Lj2A1075G33	34.5608	49.7244	59.013	major CHO metabolism.degradation.starch.starch phosphorylase	Symbols: ATPHS2, PHS2 | PHS2 (ALPHA-GLUCAN PHOSPHORYLASE 2); phosphorylase/ transferase, transferring glycosyl groups | chr3:17301394-17306446 REVERSE
1676	Lj2A1075T34	45.8549	28.6185	33.0248	RNA.regulation of transcription.unclassified	zinc finger (CCCH-type) family protein / RNA recognition motif (RRM)-containing protein | chr1:2260389-2262865 REVERSE
1677	Lj2A1079T37	16.4497	29.1975	30.6883	glycolysis.cytosolic branch.phosphoglycerate mutase	2,3-biphosphoglycerate-independent phosphoglycerate mutase-related / phosphoglyceromutase-related | chr3:12591392-12593527 FORWARD
1678	Lj2A1079T38	15.6911	30.2624	59.8497	not assigned.unknown	binding | chr2:12681958-12685087 REVERSE
1679	Lj2A107T63	154.746	170.454	194.753	protein.synthesis.ribosomal protein.eukaryotic.40S subunit.S23	40S ribosomal protein S23 (RPS23B) | chr5:693079-694515 REVERSE
1680	Lj2A1080G35	25.808	17.9222	19.4511	amino acid metabolism.synthesis.aromatic aa.tryptophan.anthranilate synthase	Symbols: ASA2, ATHANSYNAB | ASA2 (ANTHRANILATE SYNTHASE 2); anthranilate synthase | chr2:12693871-12696975 FORWARD
1681	Lj2A1080T42	8.09042	12.0956	9.95943	cell.division	Symbols: CDC6, ATCDC6 | CDC6 (CELL DIVISION CONTROL 6) | chr2:12689581-12692872 FORWARD
1682	Lj2A1080T48	48.1512	33.2584	33.2786	RNA.regulation of transcription.C3H zinc finger family	RNA recognition motif (RRM)-containing protein | chr3:17351141-17352822 REVERSE
1683	Lj2A1081T40	28.5867	51.6122	45.7943	not assigned.no ontology	hydrolase, acting on ester bonds | chr1:2220253-2222982 REVERSE
1684	Lj2A1081T41	12.9531	19.6907	22.9092	RNA.regulation of transcription.unclassified	Symbols: DDB2 | DDB2 (damaged DNA-binding 2); nucleic acid binding / nucleotide binding / zinc ion binding | chr5:23730500-23733698 REVERSE
1685	Lj2A1082G54	7.81652	8.23306	12.0185	RNA.regulation of transcription.C3H zinc finger family	zinc finger (C3HC4-type RING finger) family protein | chr2:15999964-16003168 FORWARD
1686	Lj2A1082G55	2.03071	2.68596	3.55402	not assigned.unknown	FUNCTIONS IN: molecular_function unknown; INVOLVED IN: biological_process unknown; LOCATED IN: mitochondrion; EXPRESSED IN: 22 plant structures; EXPRESSED DURING: 13 growth stages; CONTAINS InterPro DOMAIN/s: Lipopolysaccharide-modifying protein (InterPro:IPR006598), Protein of unknown function DUF821, CAP10-like (InterPro:IPR008539); BEST Arabidopsis thaliana protein match is: unknown protein (T…
1687	Lj2A1082T56	1.69812	5.63399	5.77083	signalling.phosphinositides.phosphoinositide phospholipase C	Symbols: ATPLC4, PLC4 | phosphoinositide-specific phospholipase C family protein | chr5:23713000-23716098 REVERSE
1688	Lj2A1086T59	0.685194	1.17902	2.28024	transport.potassium	Symbols: ATKT1, ATKT1P, ATKUP1, KUP1 | ATKT1 (POTASSIUM TRANSPORTER 1); potassium ion transmembrane transporter | chr2:12834993-12838626 FORWARD
1689	Lj2A1086T60	2.52575	4.06555	6.94795	transport.potassium	Symbols: ATKT1, ATKT1P, ATKUP1, KUP1 | ATKT1 (POTASSIUM TRANSPORTER 1); potassium ion transmembrane transporter | chr2:12834993-12838626 FORWARD
1690	Lj2A1086T62	34.4652	17.7284	16.237	not assigned.unknown	FUNCTIONS IN: molecular_function unknown; INVOLVED IN: biological_process unknown; LOCATED IN: chloroplast envelope; EXPRESSED IN: leaf whorl, petal, inflorescence meristem, flower; EXPRESSED DURING: 4 anthesis, petal differentiation and expansion stage; BEST Arabidopsis thaliana protein match is: proline-rich family protein (TAIR:AT4G18570.1); Has 197 Blast hits to 171 proteins in 40 species: Ar…
1691	Lj2A1088G41	11.523	6.73319	6.33025	protein.degradation.ubiquitin.ubiquitin	ubiquitin family protein | chr2:12847828-12852092 FORWARD
1692	Lj2A1090T45	614.255	330.806	432.787	not assigned.no ontology	gamma interferon responsive lysosomal thiol reductase family protein / GILT family protein | chr1:2169982-2172194 FORWARD
1693	Lj2A1090T46	15.2317	18.3707	19.612	secondary metabolism.phenylpropanoids.lignin biosynthesis.CCR1	cinnamoyl-CoA reductase family | chr5:23643018-23644598 FORWARD
1694	Lj2A1091G42	1.88064	4.44704	4.1519	misc.beta 1,3 glucan hydrolases	glycosyl hydrolase family 17 protein | chr5:23641142-23642853 REVERSE
1695	Lj2A1091G43	9.69846	14.4176	17.5456	RNA.regulation of transcription.unclassified	Symbols: TAF15b | TAF15b (TBP-ASSOCIATED FACTOR 15b); binding / nucleic acid binding / nucleotide binding / zinc ion binding | chr5:23637707-23640920 REVERSE
1696	Lj2A1091T51	4.85048	7.81161	9.15089	protein.targeting.mitochondria	Symbols: MEE67 | MEE67 (maternal effect embryo arrest 67); P-P-bond-hydrolysis-driven protein transmembrane transporter/ protein transporter | chr3:3116110-3117671 FORWARD
1697	Lj2A1092G47	14.796	15.3456	19.1076	transport.metabolite transporters at the mitochondrial membrane	mitochondrial substrate carrier family protein | chr2:12877838-12879649 FORWARD
1698	Lj2A1092G52	40.6567	65.7279	57.5519	misc.calcineurin-like phosphoesterase family protein	calcineurin-like phosphoesterase family protein | chr1:2152880-2155238 FORWARD
1699	Lj2A1092T52	12.7497	19.0561	20.1641	lipid metabolism.FA synthesis and FA elongation.Acetyl CoA Transacylase	[acyl-carrier-protein] S-malonyltransferase/ binding / catalytic/ transferase | chr2:12882955-12885534 REVERSE
1700	Lj2A1095G43	30.1387	28.9709	34.4657	RNA.processing.splicing	Symbols: U2B'' | U2B'' (U2 small nuclear ribonucleoprotein B); RNA binding / nucleic acid binding / nucleotide binding | chr2:12905402-12907509 REVERSE
1701	Lj2A1097G33	6.28051	8.55889	9.76466	protein.aa activation	tRNA pseudouridine synthase family protein | chr2:12925728-12927896 REVERSE
1702	Lj2A10G39	4.63587	8.14144	8.00854	not assigned.unknown	RNA binding | chr1:20273567-20275449 FORWARD
1703	Lj2A10T41	53.9795	44.394	46.2191	not assigned.no ontology	LEM3 (ligand-effect modulator 3) family protein / CDC50 family protein | chr1:20275534-20277957 REVERSE
1704	Lj2A1100G24	96.2413	187.213	198.577	signalling.MAP kinases	Symbols: WNK4, ZIK2 | WNK4 (WITH NO K (=LYSINE) 4); kinase/ protein kinase | chr5:23584789-23587801 FORWARD
1705	Lj2A1101G54	20.8336	26.1625	34.759	RNA.regulation of transcription.bZIP transcription factor family	bZIP transcription factor family protein | chr2:16954541-16956978 REVERSE
1706	Lj2A1101T52	42.497	71.4608	57.8292	misc.cytochrome P450	Symbols: CYP716A1 | CYP716A1; electron carrier/ heme binding / iron ion binding / monooxygenase/ oxygen binding | chr5:14195377-14197613 FORWARD
1707	Lj2A1103T30	4.42792	5.75886	7.71655	protein.postranslational modification	kinase interacting family protein | chr2:12998159-13000102 REVERSE
1708	Lj2A1103T31	56.6279	40.3972	49.1767	protein.synthesis.initiation	Symbols: EIF2 BETA, EMB1401 | EIF2 BETA; translation initiation factor | chr5:7094718-7097116 REVERSE
1709	Lj2A1103T32	293.608	262.692	268.068	protein.degradation.ubiquitin.E2	Symbols: UBC28 | ubiquitin-conjugating enzyme, putative | chr1:23833563-23835536 FORWARD
1710	Lj2A1104G70	3.85329	2.42279	3.88726	protein.degradation.ubiquitin.E3.RING	zinc finger (C3HC4-type RING finger) family protein | chr5:370400-372969 FORWARD
1711	Lj2A1104T74	14.9228	4.05521	4.84836	protein.synthesis.ribosomal protein.eukaryotic.60S subunit.L10	60S ribosomal protein L10 (RPL10B) | chr1:9321650-9322965 FORWARD
1712	Lj2A1105G55	12.232	32.7542	30.8402	transport.ABC transporters and multidrug resistance systems	Symbols: STA1, ATATM3, ATM3 | STA1 (STARIK 1); ATPase, coupled to transmembrane movement of substances / transporter | chr5:23562142-23567190 FORWARD
1713	Lj2A1106T28	0.828199	0.0879797	0.156991	misc.cytochrome P450	Symbols: CYP714A1 | CYP714A1; electron carrier/ heme binding / iron ion binding / monooxygenase/ oxygen binding | chr5:8567581-8570358 REVERSE
1714	Lj2A1107T72	2.42546	6.40907	6.86835	not assigned.unknown	unknown protein | chr1:21337235-21338656 REVERSE
1715	Lj2A1108T32	485.426	416.299	299.121	not assigned.no ontology	CBS domain-containing protein | chr5:3428891-3430470 REVERSE
1716	Lj2A1109G68	33.6842	28.0262	35.1772	not assigned.unknown	DNA binding | chr3:2413642-2416227 FORWARD
1717	Lj2A1109T68	133.16	192.96	149.009	not assigned.unknown	unknown protein | chr2:1333262-1334566 FORWARD
1718	Lj2A110G55	56.6788	38.2558	36.0276	protein.degradation.ubiquitin.E3.RING	zinc finger (C3HC4-type RING finger) family protein | chr2:15603584-15608454 REVERSE
1719	Lj2A1110T56	5.55009	2.56707	2.89081	signalling.receptor kinases.leucine rich repeat X	leucine-rich repeat family protein / protein kinase family protein | chr5:19604089-19607059 REVERSE
1720	Lj2A1112T42	1.33618	1.14779	0.501305	signalling.in sugar and nutrient physiology	Symbols: ATGLR2.7, GLR2.7 | ATGLR2.7; intracellular ligand-gated ion channel | chr2:12511292-12515895 REVERSE
1721	Lj2A1115T83	3.24343	4.28182	5.4827	cell wall.pectin*esterases.misc	Symbols: sks3 | sks3 (SKU5 Similar 3); copper ion binding / oxidoreductase | chr5:19633295-19635664 REVERSE
1722	Lj2A1117G16	22.015	10.2285	10.2561	cell.organisation	fimbrin-like protein, putative | chr5:19636101-19639488 REVERSE
1723	Lj2A1117T19	40.7346	20.1971	20.0985	cell.organisation	fimbrin-like protein, putative | chr5:19636101-19639488 REVERSE
1724	Lj2A1118G65	5.53328	8.50575	8.77671	not assigned.unknown	unknown protein | chr2:11259153-11262494 REVERSE
1725	Lj2A1119T35	16.271	12.7492	13.8629	protein.degradation.ubiquitin.E3.RING	Symbols: ATCHIP, CHIP | CHIP (CARBOXYL TERMINUS OF HSC70-INTERACTING PROTEIN); ubiquitin-protein ligase | chr3:2358083-2360549 REVERSE
1726	Lj2A1119T37	36.154	15.1136	17.1262	protein.degradation.ubiquitin.E3.RING	Symbols: PUB9, ATPUB9 | PUB9 (PLANT U-BOX 9); ubiquitin-protein ligase | chr3:2354721-2356854 FORWARD
1727	Lj2A111G55	3.14265	4.19993	4.7573	not assigned.no ontology	transducin family protein / WD-40 repeat family protein | chr2:15608827-15612934 FORWARD
1728	Lj2A111T61	15.6766	8.75929	10.1462	protein.degradation.ubiquitin.E3.RING	zinc finger (C3HC4-type RING finger) family protein | chr5:24354057-24356962 FORWARD
1729	Lj2A1121G81	102.068	30.9336	33.4588	not assigned.unknown	unknown protein | chr3:2327818-2329801 REVERSE
1730	Lj2A1121G83	65.0368	54.3517	68.4253	protein.synthesis.ribosomal protein.eukaryotic.40S subunit.S8	40S ribosomal protein S8 (RPS8B) | chr5:23902465-23903733 REVERSE
1731	Lj2A1121G85	57.2006	55.7035	77.6952	cell.cycle.peptidylprolyl isomerase	Symbols: FKBP15-1 | FKBP15-1; FK506 binding / peptidyl-prolyl cis-trans isomerase | chr3:9182616-9184679 FORWARD
1732	Lj2A1121T86	23.0146	14.7113	14.9751	protein.folding	Symbols: ROF1, ATFKBP62, FKBP62 | ROF1 (ROTAMASE FKBP 1); FK506 binding / calmodulin binding / peptidyl-prolyl cis-trans isomerase | chr3:9188181-9191419 FORWARD
1733	Lj2A1122T46	105.063	13.505	6.0848	stress.abiotic.heat	Symbols: J20 | J20 (DNAJ-LIKE 20); heat shock protein binding | chr4:8011424-8012780 FORWARD
1734	Lj2A1124T48	9.87652	3.96006	2.73111	misc.cytochrome P450	Symbols: CYP82C4 | CYP82C4; electron carrier/ heme binding / iron ion binding / monooxygenase/ oxygen binding | chr4:15451988-15454160 FORWARD
1735	Lj2A1125T47	22.9987	16.207	14.6622	protein.targeting.secretory pathway.ER	ER lumen protein retaining receptor family protein | chr3:9160168-9162067 REVERSE
1736	Lj2A1125T49	21.664	10.8729	11.6115	protein.targeting.nucleus	nuclear transport factor 2 (NTF2) family protein / RNA recognition motif (RRM)-containing protein | chr3:9156957-9159903 REVERSE
1737	Lj2A1127T51	29.9341	33.5788	46.6371	stress.biotic	Symbols: RIN4 | RIN4 (RPM1 INTERACTING PROTEIN 4); protein binding | chr3:9132310-9134030 FORWARD
1738	Lj2A1128G40	5.64635	14.0274	13.0282	not assigned.unknown	unknown protein | chr3:2263806-2264576 REVERSE
1739	Lj2A1128G42	33.412	19.2078	22.9498	not assigned.unknown	Symbols: XRI, XRI1 | XRI1 (X-RAY INDUCED TRANSCRIPT 1) | chr5:19758881-19761721 FORWARD
1740	Lj2A112G39	12.919	26.3558	27.9081	RNA.regulation of transcription.ARF, Auxin Response Factor family	Symbols: ARF16 | ARF16 (AUXIN RESPONSE FACTOR 16); miRNA binding / transcription factor | chr4:14703201-14706336 REVERSE
1741	Lj2A112G41	11.9357	8.04406	11.0132	not assigned.unknown	FUNCTIONS IN: molecular_function unknown; INVOLVED IN: biological_process unknown; LOCATED IN: plasma membrane; EXPRESSED IN: 23 plant structures; EXPRESSED DURING: 15 growth stages; CONTAINS InterPro DOMAIN/s: Uncharacterised protein family UPF0497, trans-membrane plant (InterPro:IPR006702); BEST Arabidopsis thaliana protein match is: integral membrane protein, putative (TAIR:AT2G37200.1); Has 1…
1742	Lj2A1130T54	103.285	74.9876	81.6996	protein.synthesis.ribosomal protein.eukaryotic.60S subunit.L13A	60S ribosomal protein L13A (RPL13aD) | chr5:19771138-19772722 REVERSE
1743	Lj2A1131T40	14.7209	6.46111	6.58087	cell.cycle	Symbols: KRP3, ICK6 | ICK6 (INHIBITOR/INTERACTOR WITH CYCLIN-DEPENDENT KINASE); cyclin binding / cyclin-dependent protein kinase inhibitor | chr5:19792608-19794346 REVERSE
1744	Lj2A1132G68	20.0456	9.23074	12.9393	not assigned.unknown	unknown protein | chr3:2242998-2244820 REVERSE
1745	Lj2A1133G32	39.4339	27.8373	36.2515	cell.vesicle transport	Symbols: VAMP7B, VAMP721, ATVAMP721, AT VAMP7B | VAMP721 (VESICLE-ASSOCIATED MEMBRANE PROTEIN 721) | chr1:1331466-1333567 REVERSE
1746	Lj2A1133T33	46.9023	138.889	120.604	not assigned.unknown	unknown protein | chr4:7668147-7669214 REVERSE
1747	Lj2A1134G25	16.5917	4.54377	7.0704	amino acid metabolism.degradation.branched-chain group.shared	Symbols: PKT3, PED1, KAT2 | PKT3 (PEROXISOMAL 3-KETOACYL-COA THIOLASE 3); acetyl-CoA C-acyltransferase | chr2:14047478-14051140 REVERSE
1748	Lj2A1134T22	31.7859	15.9338	20.0327	not assigned.no ontology	catalytic | chr3:9030006-9030894 REVERSE
1749	Lj2A1134T23	23.4391	12.5754	14.5549	not assigned.no ontology	catalytic | chr3:9030006-9030894 REVERSE
1750	Lj2A1135G32	16.5284	17.0835	18.6189	lipid metabolism.''exotics'' (steroids, squalene etc).UDP-glucose:sterol glucosyltransferase	UDP-glucose:sterol glucosyltransferase (UGT80A2) | chr3:2217653-2221702 REVERSE
1751	Lj2A1136G50	123.354	97.1992	81.6882	RNA.regulation of transcription.bHLH,Basic Helix-Loop-Helix family	Symbols: PIL5 | PIL5 (PHYTOCHROME INTERACTING FACTOR 3-LIKE 5); DNA binding / phytochrome binding / transcription factor | chr2:8704024-8706547 REVERSE
1752	Lj2A1136G51	53.0892	39.766	36.876	RNA.regulation of transcription.bHLH,Basic Helix-Loop-Helix family	Symbols: PIL5 | PIL5 (PHYTOCHROME INTERACTING FACTOR 3-LIKE 5); DNA binding / phytochrome binding / transcription factor | chr2:8704024-8706547 REVERSE
1753	Lj2A1137T46	29.7535	75.3409	63.1078	not assigned.unknown	FUNCTIONS IN: molecular_function unknown; INVOLVED IN: biological_process unknown; LOCATED IN: chloroplast; EXPRESSED IN: 21 plant structures; EXPRESSED DURING: 13 growth stages; BEST Arabidopsis thaliana protein match is: LPA1 (LOW PSII ACCUMULATION1); binding (TAIR:AT1G02910.1); Has 65 Blast hits to 65 proteins in 19 species: Archae - 0; Bacteria - 17; Metazoa - 0; Fungi - 0; Plants - 46; Virus…
1754	Lj2A1138T19	25.5686	15.159	22.196	misc.glutathione S transferases	Symbols: ATGSTU8 | ATGSTU8 (GLUTATHIONE S-TRANSFERASE TAU 8); glutathione transferase | chr3:2848289-2849289 REVERSE
1755	Lj2A113T37	3.69213	7.54139	7.70391	signalling.calcium	Symbols: SYTC, ATSYTC, NTMC2TYPE1.3, NTMC2T1.3 | SYTC | chr5:1155865-1158876 REVERSE
1756	Lj2A1142T80	8.09391	11.3421	14.3581	transport.ABC transporters and multidrug resistance systems	Symbols: ATMRP5, MRP5 | ATMRP5; ATPase, coupled to transmembrane movement of substances / sulfonylurea receptor | chr1:1064454-1070927 REVERSE
1757	Lj2A1143T49	29.8235	21.9268	21.3521	not assigned.no ontology.hydroxyproline rich proteins	Symbols: PRP39 | PRP39; binding | chr1:1051343-1056751 FORWARD
1758	Lj2A1144G94	6.34804	4.93782	4.29077	RNA.regulation of transcription.putative transcription regulator	Symbols: ATBARD1, BARD1 | BARD1 (BREAST CANCER ASSOCIATED RING 1); DNA binding / transcription coactivator | chr1:1036537-1040224 FORWARD
1759	Lj2A1144T86	15.9086	23.5469	22.4948	RNA.regulation of transcription.G2-like transcription factor family, GARP	Symbols: PHR1, AtPHR1 | PHR1 (PHOSPHATE STARVATION RESPONSE 1); transcription factor | chr4:14132856-14135259 REVERSE
1760	Lj2A1144T88	21.4371	28.8877	35.6338	RNA.RNA binding	heterogeneous nuclear ribonucleoprotein, putative / hnRNP, putative | chr2:14155871-14157762 FORWARD
1761	Lj2A1145G30	2.16835	4.38313	4.15732	not assigned.unknown	unknown protein | chr4:14125229-14126835 REVERSE
1762	Lj2A1145T39	15.3314	10.7016	10.8854	signalling.calcium	Symbols: NPGR2 | NPGR2 (no pollen germination related 2); calmodulin binding | chr4:14129311-14132799 FORWARD
1763	Lj2A1147T78	8.00152	14.1791	12.1788	signalling.G-proteins	RabGAP/TBC domain-containing protein | chr4:14110884-14113748 FORWARD
1764	Lj2A1147T80	77.6416	57.5769	60.6184	protein.postranslational modification	Symbols: CKL6, PAPK1 | CKL6 (CASEIN KINASE I-LIKE 6); kinase/ protein serine/threonine kinase | chr4:14106959-14110706 FORWARD
1765	Lj2A1147T81	68.5185	49.0352	51.5476	protein.postranslational modification	Symbols: ckl10 | ckl10 (Casein Kinase I-like 10); ATP binding / kinase/ protein kinase/ protein serine/threonine kinase | chr3:8350803-8353959 FORWARD
1766	Lj2A1148G46	2.0289	2.29235	1.72615	protein.postranslational modification	kinase | chr2:8826277-8829497 REVERSE
1767	Lj2A1148T50	7.93804	27.7542	30.9184	transport.ABC transporters and multidrug resistance systems	ABC transporter family protein | chr1:993400-995784 FORWARD
1768	Lj2A114G37	33.9415	50.8885	57.8528	TCA / org. transformation.other organic acid transformaitons.IDH	isocitrate dehydrogenase, putative / NAD+ isocitrate dehydrogenase, putative | chr5:793974-796182 FORWARD
1769	Lj2A114T40	44.4371	78.2909	221.642	secondary metabolism.phenylpropanoids.lignin biosynthesis.PAL	Symbols: pal1, ATPAL1 | pal1 (Phe ammonia lyase 1); phenylalanine ammonia-lyase | chr2:15557376-15560363 REVERSE
1770	Lj2A1151T32	22.2245	24.5346	27.8189	protein.targeting.mitochondria	Symbols: ATTIM44-2 | ATTIM44-2; protein-transmembrane transporting ATPase | chr2:15144836-15148131 REVERSE
1771	Lj2A1151T33	15.6976	12.2014	15.0718	not assigned.unknown	FUNCTIONS IN: molecular_function unknown; INVOLVED IN: biological_process unknown; LOCATED IN: plasma membrane; EXPRESSED IN: cultured cell; CONTAINS InterPro DOMAIN/s: Peptidase S24, S26A and S26B, C-terminal (InterPro:IPR011056), Peptidase S24, S26A, S26B and S26C (InterPro:IPR015927), Peptidase S26A (InterPro:IPR014037); BEST Arabidopsis thaliana protein match is: serine-type peptidase (TAIR:A…
1772	Lj2A1152T48	0.662632	1.91463	3.44544	RNA.regulation of transcription.MYB domain transcription factor family	Symbols: MYB15, ATY19, ATMYB15 | MYB15 (MYB DOMAIN PROTEIN 15); DNA binding / transcription factor | chr3:8309209-8310826 FORWARD
1773	Lj2A1154G63	1.75297	3.82887	4.04582	not assigned.no ontology	oxidoreductase, 2OG-Fe(II) oxygenase family protein | chr4:6491017-6492476 FORWARD
1774	Lj2A1154T64	3.22371	6.89272	3.87993	RNA.regulation of transcription.bHLH,Basic Helix-Loop-Helix family	transcription factor | chr1:1868987-1873718 REVERSE
1775	Lj2A1156T49	5.96342	11.0261	12.458	minor CHO metabolism.others	pfkB-type carbohydrate kinase family protein | chr1:2067529-2070446 FORWARD
1776	Lj2A1158G44	10.4407	5.377	7.03916	protein.degradation.ubiquitin.E3.RING	Symbols: DRIP2 | DRIP2 (DREB2A-INTERACTING PROTEIN 2); protein binding / ubiquitin-protein ligase/ zinc ion binding | chr2:13026000-13030661 FORWARD
1777	Lj2A115G52	0.647075	2.09202	1.2251	transport.ABC transporters and multidrug resistance systems	Symbols: ATNAP12 | ATNAP12; transporter | chr2:15541720-15546159 FORWARD
1778	Lj2A115T51	12.3462	17.4014	19.2075	not assigned.no ontology	DNA binding / sequence-specific DNA binding | chr2:15546513-15549037 FORWARD
1779	Lj2A1160T39	47.7815	46.4643	57.1333	mitochondrial electron transport / ATP synthesis.NADH-DH.localisation not clear	NADH-ubiquinone oxidoreductase 24 kDa subunit, putative | chr4:1134467-1137156 FORWARD
1780	Lj2A1161G43	10.4899	10.9198	6.76786	not assigned.unknown	unknown protein | chr3:8152038-8154149 FORWARD
1781	Lj2A1162G32	2.2577	13.9461	10.0598	not assigned.unknown	unknown protein | chr1:710018-711803 REVERSE
1782	Lj2A1166T39	19.5275	14.4522	14.1849	not assigned.no ontology	glutamate binding | chr1:729935-731557 FORWARD
1783	Lj2A1167G92	1.71072	0.324929	0.363772	transport.sulphate	Symbols: SULTR3;1, AST12 | SULTR3;1 (SULFATE TRANSPORTER 3;1); secondary active sulfate transmembrane transporter/ sulfate transmembrane transporter/ transporter | chr3:19251287-19255760 REVERSE
1784	Lj2A1167T97	6.04134	3.78576	3.34091	protein.postranslational modification.kinase	Symbols: ATNEK4 | ATNEK4 (NIMA-RELATED KINASE 4); ATP binding / kinase/ protein kinase/ protein serine/threonine kinase | chr3:23377979-23381546 FORWARD
1785	Lj2A1168T23	10.2715	5.56023	5.95871	protein.synthesis.ribosomal protein.prokaryotic.chloroplast.50S subunit.L24	KOW domain-containing protein | chr5:7935401-7937372 FORWARD
1786	Lj2A116G67	6.86967	7.66223	8.96689	protein.degradation.cysteine protease	OTU-like cysteine protease family protein | chr5:806964-809779 FORWARD
1787	Lj2A116T69	61.646	79.6758	84.3868	cell.division	cell division cycle protein 48, putative / CDC48, putative | chr5:809948-813228 REVERSE
1788	Lj2A1172G33	84.8524	137.058	106.116	signalling.G-proteins	GTP-binding family protein | chr4:1247386-1249588 FORWARD
1789	Lj2A1172T39	246.956	681.812	605.52	RNA.regulation of transcription.unclassified	Symbols: CSP41A | CSP41A (CHLOROPLAST STEM-LOOP BINDING PROTEIN OF 41 KDA); mRNA binding / poly(U) binding | chr3:23326867-23328709 REVERSE
1790	Lj2A1175T53	13.4081	19.6738	29.5225	not assigned.no ontology	catalytic | chr4:1268713-1270525 REVERSE
1791	Lj2A1176G49	5.91472	3.59436	4.10041	not assigned.unknown	FUNCTIONS IN: molecular_function unknown; INVOLVED IN: biological_process unknown; LOCATED IN: cellular_component unknown; EXPRESSED IN: 23 plant structures; EXPRESSED DURING: 13 growth stages; CONTAINS InterPro DOMAIN/s: Protein of unknown function DUF21 (InterPro:IPR002550), Cystathionine beta-synthase, core (InterPro:IPR000644); BEST Arabidopsis thaliana protein match is: CBS domain-containing…
1792	Lj2A1176T51	0.321296	0.288798	0.628524	not assigned.unknown	LOCATED IN: endomembrane system; EXPRESSED IN: 24 plant structures; EXPRESSED DURING: 15 growth stages; CONTAINS InterPro DOMAIN/s: SNARE associated Golgi protein (InterPro:IPR015414); BEST Arabidopsis thaliana protein match is: unknown protein (TAIR:AT5G19070.1); Has 3432 Blast hits to 3432 proteins in 730 species: Archae - 8; Bacteria - 1831; Metazoa - 239; Fungi - 87; Plants - 162; Viruses - 0…
1793	Lj2A1179G42	25.9127	26.259	31.0477	misc.misc2	dienelactone hydrolase family protein | chr3:8473775-8475858 FORWARD
1794	Lj2A117T95	5.72492	4.18524	5.94698	signalling.phosphinositides.phosphatidylinositol-4-phosphate 5-kinase	Symbols: PIP5K9 | PIP5K9 (PHOSPHATIDYL INOSITOL MONOPHOSPHATE 5 KINASE); 1-phosphatidylinositol-4-phosphate 5-kinase/ ATP binding / phosphatidylinositol phosphate kinase | chr3:3040303-3043912 REVERSE
1795	Lj2A1180G58	1.39856	0.756252	1.37008	DNA.synthesis/chromatin structure	endonuclease/exonuclease/phosphatase family protein | chr2:19647523-19650148 REVERSE
1796	Lj2A1180T63	10.5537	8.48771	10.9716	hormone metabolism.auxin.signal transduction	Symbols: ABP1, ABP | ABP1 (ENDOPLASMIC RETICULUM AUXIN BINDING PROTEIN 1); auxin binding | chr4:1319656-1321477 REVERSE
1797	Lj2A1184G70	3.11241	6.27307	5.9568	RNA.RNA binding	RNA-binding protein, putative | chr4:1376306-1379420 REVERSE
1798	Lj2A1184T84	4.95276	6.18922	6.74326	transport.metabolite transporters at the mitochondrial membrane	binding | chr4:1382438-1385485 REVERSE
1799	Lj2A1184T85	14.6085	3.49833	5.00129	amino acid metabolism.synthesis.aromatic aa.chorismate.dehydroquinate/shikimate dehydrogenase	Symbols: EMB3004, MEE32 | MEE32 (MATERNAL EFFECT EMBRYO ARREST 32); 3-dehydroquinate dehydratase/ NADP or NADPH binding / binding / catalytic/ shikimate 5-dehydrogenase | chr3:1924310-1927759 REVERSE
1800	Lj2A1185G18	34.4102	62.0214	56.862	protein.degradation.serine protease	Symbols: DEGP2 | DEGP2; serine-type endopeptidase/ serine-type peptidase | chr2:19617986-19622232 REVERSE
1801	Lj2A1185G21	43.8974	28.2735	24.1426	transport.unspecified cations	Symbols: NHX4, ATNHX4 | NHX4 (SODIUM HYDROGEN EXCHANGER 4); sodium ion transmembrane transporter/ sodium:hydrogen antiporter | chr3:1930396-1934073 REVERSE
1802	Lj2A1185T18	32.3178	60.3238	57.6025	not assigned.no ontology.pentatricopeptide (PPR) repeat-containing protein	pentatricopeptide (PPR) repeat-containing protein | chr5:4772881-4775697 REVERSE
1803	Lj2A1186G33	58.3391	76.5202	78.9456	RNA.regulation of transcription.C2C2(Zn) CO-like, Constans-like zinc finger family	zinc finger (B-box type) family protein | chr2:19607996-19609645 FORWARD
1804	Lj2A1186G34	19.8168	39.0947	39.7546	protein.degradation.ubiquitin.E3.RING	zinc finger (C3HC4-type RING finger) family protein | chr5:6217912-6220702 FORWARD
1805	Lj2A1187G51	3.94968	1.58716	1.58305	redox.glutaredoxins	glutaredoxin family protein | chr5:6183258-6183954 REVERSE
1806	Lj2A1187G53	1.6863	3.75517	5.25201	signalling.light	phototropic-responsive NPH3 family protein | chr1:693480-696382 FORWARD
1807	Lj2A1187T56	15.5583	14.8242	18.7494	RNA.regulation of transcription.unclassified	zinc finger (CCCH-type) family protein | chr2:19595673-19598581 FORWARD
1808	Lj2A1189G43	0.808848	0.715941	1.19816	protein.postranslational modification	Symbols: WEE1, ATWEE1 | WEE1 (ARABIDOPSIS WEE1 KINASE HOMOLOG); kinase/ protein kinase | chr1:673306-676378 FORWARD
1809	Lj2A1189T45	17.9821	14.5331	13.1438	transport.misc	Symbols: AtATG18a | AtATG18a | chr3:23218633-23221232 REVERSE
1810	Lj2A1190G60	16.0681	22.1008	26.2383	C1-metabolism.Methylenetetrahydrofolate dehydrogenase & Methenyltetrahydrofolate cyclohydrolase	tetrahydrofolate dehydrogenase/cyclohydrolase, putative | chr3:3919502-3921519 FORWARD
1811	Lj2A1192G46	207.404	312.807	348.925	not assigned.no ontology.glycine rich proteins	glycine-rich protein | chr4:1073753-1075893 REVERSE
1812	Lj2A1192T45	43.7336	58.9598	81.7052	transport.ABC transporters and multidrug resistance systems	Symbols: ATMRP4, EST3 | ATMRP4 (ARABIDOPSIS THALIANA MULTIDRUG RESISTANCE-ASSOCIATED PROTEIN 4); ATPase, coupled to transmembrane movement of substances / folic acid transporter | chr2:19574864-19580599 FORWARD
1813	Lj2A1193T37	58.9775	89.7778	96.9227	#N/A	#N/A
1814	Lj2A1193T38	27.8262	35.3309	41.2098	RNA.processing.splicing	Symbols: SR1, ATSRP34, SRP34 | SR1; RNA binding / nucleic acid binding / nucleotide binding | chr1:626741-629819 FORWARD
1815	Lj2A1194G52	35.1154	30.7831	42.4938	protein.synthesis.misc ribosomal protein.BRIX	Symbols: PPAN | PPAN (PETER PAN-LIKE PROTEIN) | chr5:24815608-24817611 FORWARD
1816	Lj2A1194T51	1.92095	3.28256	3.42623	DNA.synthesis/chromatin structure	zinc finger (CCCH type) helicase family protein | chr2:19545828-19550905 REVERSE
1817	Lj2A1195G24	11.8177	8.59501	9.3117	transport.metal	Symbols: ATMHX, MHX1, ATMHX1 | ATMHX (ARABIDOPSIS THALIANA MAGNESIUM/PROTON EXCHANGER); calcium:sodium antiporter/ cation:cation antiporter | chr2:19524160-19527413 REVERSE
1818	Lj2A1196T50	11.3159	13.7923	17.593	RNA.processing.splicing	FUNCTIONS IN: molecular_function unknown; INVOLVED IN: rRNA processing; LOCATED IN: small-subunit processome; EXPRESSED IN: 23 plant structures; EXPRESSED DURING: 13 growth stages; CONTAINS InterPro DOMAIN/s: Small-subunit processome, Utp14 (InterPro:IPR006709); BEST Arabidopsis thaliana protein match is: U3 ribonucleoprotein (Utp) family protein (TAIR:AT5G08600.1); Has 7412 Blast hits to 4272 pr…
1819	Lj2A1197G70	8.94989	2.00713	5.56697	misc.misc2	epoxide hydrolase, putative | chr4:1035681-1037615 FORWARD
1820	Lj2A1198G63	14.4964	17.7808	18.8911	cell wall.pectin*esterases.misc	pectinesterase family protein | chr4:1022725-1026118 REVERSE
1821	Lj2A1198T68	14.116	1.10893	1.72623	misc.gluco-, galacto- and mannosidases.endoglucanase	Symbols: AtGH9B13 | AtGH9B13 (Arabidopsis thaliana glycosyl hydrolase 9B13); catalytic/ hydrolase, hydrolyzing O-glycosyl compounds | chr4:1002394-1005253 REVERSE
1822	Lj2A119T70	12.892	9.54552	11.7637	protein.postranslational modification	Symbols: ATB' BETA | ATB' BETA; protein phosphatase type 2A regulator | chr3:3029511-3032256 FORWARD
1823	Lj2A11G48	15.9689	20.8355	22.6128	secondary metabolism.phenylpropanoids.lignin biosynthesis.PAL	Symbols: pal1, ATPAL1 | pal1 (Phe ammonia lyase 1); phenylalanine ammonia-lyase | chr2:15557376-15560363 REVERSE
1824	Lj2A1200T73	6.36723	0.466716	0.928191	stress.abiotic.unspecified	Symbols: MLP423 | MLP423 (MLP-LIKE PROTEIN 423) | chr1:8500451-8501520 REVERSE
1825	Lj2A1203G21	14.7133	118.428	65.416	RNA.regulation of transcription.MYB domain transcription factor family	Symbols: AtMYB111 | AtMYB111 (myb domain protein 111); DNA binding / transcription factor | chr5:19998952-20001378 REVERSE
1826	Lj2A1204T55	1.90863	3.99006	5.08994	lipid metabolism.lipid degradation.lipases.triacylglycerol lipase	lipase class 3 family protein | chr1:571955-574981 REVERSE
1827	Lj2A1204T56	4.69159	2.20294	2.27529	not assigned.no ontology	transcription coactivator | chr4:935086-940191 FORWARD
1828	Lj2A1204T57	87.6064	82.2831	120.587	not assigned.unknown	FUNCTIONS IN: molecular_function unknown; INVOLVED IN: biological_process unknown; LOCATED IN: endomembrane system; EXPRESSED IN: 23 plant structures; EXPRESSED DURING: 13 growth stages; BEST Arabidopsis thaliana protein match is: late embryogenesis abundant domain-containing protein / LEA domain-containing protein (TAIR:AT1G72100.1); Has 237 Blast hits to 236 proteins in 85 species: Archae - 0; …
1829	Lj2A1209G25	0.686474	0.585515	0.316903	lipid metabolism.Phospholipid synthesis	Symbols: ATGPAT3, GPAT3 | GPAT3 (GLYCEROL-3-PHOSPHATE ACYLTRANSFERASE 3); acyltransferase | chr4:844409-846787 REVERSE
1830	Lj2A120T45	19.2593	145.587	110.188	not assigned.unknown	unknown protein | chr2:15482003-15483711 REVERSE
1831	Lj2A120T46	68.1015	58.5799	51.0186	not assigned.unknown	unknown protein | chr2:15489029-15490328 REVERSE
1832	Lj2A1210G30	124.001	245.351	263.84	protein.assembly and cofactor ligation	Symbols: NFU1, AtCNFU1 | NFU1; structural molecule | chr4:841989-843459 REVERSE
1833	Lj2A1210T29	116.329	84.1179	86.9907	lipid metabolism.FA synthesis and FA elongation.long chain fatty acid CoA ligase	Symbols: CER8, LACS1 | long-chain-fatty-acid--CoA ligase family protein / long-chain acyl-CoA synthetase family protein | chr2:19392558-19397831 FORWARD
1834	Lj2A1212T63	63.2468	21.9007	19.17	cell.organisation	FUNCTIONS IN: molecular_function unknown; INVOLVED IN: biological_process unknown; EXPRESSED IN: 10 plant structures; EXPRESSED DURING: 4 anthesis, F mature embryo stage, petal differentiation and expansion stage, D bilateral stage, E expanded cotyledon stage; BEST Arabidopsis thaliana protein match is: male sterility MS5 family protein (TAIR:AT1G04770.1); Has 25 Blast hits to 25 proteins in 6 sp…
1835	Lj2A1216T53	14.1421	7.64064	7.42159	transport.ABC transporters and multidrug resistance systems	Symbols: PGP11 | PGP11 (P-GLYCOPROTEIN 11); ATPase, coupled to transmembrane movement of substances | chr1:524134-528745 FORWARD
1836	Lj2A1216T56	29.3392	46.6087	49.7601	not assigned.unknown	unknown protein | chr3:23007083-23008749 FORWARD
1837	Lj2A1216T57	0.988679	1.37533	1.66115	RNA.regulation of transcription.unclassified	zinc ion binding | chr4:749574-752034 FORWARD
1838	Lj2A1219T38	2.72625	2.08281	1.90871	DNA.synthesis/chromatin structure	endonuclease/exonuclease/phosphatase family protein | chr2:19647523-19650148 REVERSE
1839	Lj2A121T43	41.5748	8.77839	19.1401	transport.metal	heavy-metal-associated domain-containing protein | chr5:832104-834412 REVERSE
1840	Lj2A1221T109	1.03115	3.24395	4.16408	mitochondrial electron transport / ATP synthesis.NADH-DH.localisation not clear	Symbols: NAD3 | NADH dehydrogenase subunit 3 | chrM:260647-261006 REVERSE
1841	Lj2A1229G102	1.27586	2.52461	2.51626	protein.synthesis.ribosomal protein.prokaryotic.unknown organellar.50S subunit.L2	ribosomal protein L2 family protein | chr2:18228473-18230549 FORWARD
1842	Lj2A1229G104	1.81756	2.95044	3.65644	mitochondrial electron transport / ATP synthesis.NADH-DH.localisation not clear	Symbols: NAD7 | NADH dehydrogenase subunit 7 | chrM:132071-138153 FORWARD
1843	Lj2A122G33	39.5296	53.0592	59.5967	not assigned.no ontology	thylakoid lumen 15.0 kDa protein | chr5:21479599-21481226 FORWARD
1844	Lj2A1237G134	0.0410943	0.152945	0.288636	protein.assembly and cofactor ligation	Symbols: YCF2.2 | hypothetical protein | chrC:145291-152175 REVERSE
1845	Lj2A1239T196	0.428141	0.927138	0.916431	protein.assembly and cofactor ligation	Symbols: YCF2.2 | hypothetical protein | chrC:145291-152175 REVERSE
1846	Lj2A1239T199	0.113489	0.127145	0.197339	RNA.transcription	Symbols: RPOB | Chloroplast DNA-dependent RNA polymerase B subunit. The transcription of this gene is regulated by a nuclear encoded RNA polymerase. This gene has been transferred to mitochondrial genome during crucifer evolution. | chrC:23111-26329 REVERSE
1847	Lj2A124G68	7.59889	7.37136	9.49974	protein.degradation.aspartate protease	aspartyl protease family protein | chr2:15364788-15368158 REVERSE
1848	Lj2A127T86	104.663	83.6867	82.8213	misc.cytochrome P450	Symbols: CYP76G1 | CYP76G1; electron carrier/ heme binding / iron ion binding / monooxygenase/ oxygen binding | chr3:19641306-19643276 REVERSE
1849	Lj2A128G36	0.276288	0.5111	0.342883	glycolysis.cytosolic branch.enolase	Symbols: LOS2 | LOS2; copper ion binding / phosphopyruvate hydratase | chr2:15320756-15323869 REVERSE
1850	Lj2A130G48	17.058	40.023	32.4908	not assigned.unknown	unknown protein | chr5:947146-950171 FORWARD
1851	Lj2A131T20	1.95054	3.66775	2.28578	RNA.regulation of transcription.GRF zinc finger family	Symbols: AtGRF4 | AtGRF4 (GROWTH-REGULATING FACTOR 4); transcription activator | chr3:19616021-19618449 REVERSE
1852	Lj2A131T22	1.28643	3.01291	3.01945	major CHO metabolism.synthesis.starch.starch branching	Symbols: SBE2.2 | SBE2.2 (starch branching enzyme 2.2); 1,4-alpha-glucan branching enzyme | chr5:931904-937641 FORWARD
1853	Lj2A133G43	11.6609	14.6739	12.4603	RNA.regulation of transcription.bZIP transcription factor family	bZIP transcription factor family protein | chr1:6751673-6753999 REVERSE
1854	Lj2A134T53	22.1682	26.1286	21.0441	misc.GDSL-motif lipase	GDSL-motif lipase/hydrolase family protein | chr5:915465-918485 FORWARD
1855	Lj2A136G53	10.3376	16.9862	18.0619	cell.division	Symbols: FTSZ2-1, ATFTSZ2-1 | FTSZ2-1; protein binding / structural molecule | chr2:15197369-15200603 REVERSE
1856	Lj2A136G54	30.29	24.462	31.0228	not assigned.no ontology	Symbols: emb1345 | emb1345 (embryo defective 1345); nucleotide binding | chr2:11102301-11105355 FORWARD
1857	Lj2A137T29	7.58702	12.5471	13.2951	Co-factor and vitamine metabolism.iron-sulphur clusters	hesB-like domain-containing protein | chr5:1052580-1054274 FORWARD
1858	Lj2A137T30	43.7418	84.3065	86.3428	not assigned.unknown	FUNCTIONS IN: molecular_function unknown; INVOLVED IN: biological_process unknown; LOCATED IN: chloroplast envelope; EXPRESSED IN: 22 plant structures; EXPRESSED DURING: 13 growth stages; CONTAINS InterPro DOMAIN/s: FeS cluster biogenesis (InterPro:IPR000361); Has 104 Blast hits to 104 proteins in 40 species: Archae - 0; Bacteria - 55; Metazoa - 0; Fungi - 0; Plants - 44; Viruses - 0; Other Eukar…
1859	Lj2A138T45	110.399	308.578	252.444	not assigned.unknown	electron carrier | chr5:1038508-1041480 REVERSE
1860	Lj2A138T46	242.168	29.4327	45.3267	TCA / org. transformation.carbonic anhydrases	Symbols: ATACA1, ACA1 | ACA1 (ALPHA CARBONIC ANHYDRASE 1); carbonate dehydratase/ zinc ion binding | chr3:19538690-19541284 REVERSE
1861	Lj2A139G33	74.0979	89.054	75.2722	protein.targeting.chloroplast	Symbols: FFC, 54CP, CPSRP54, SRP54CP | CPSRP54 (CHLOROPLAST SIGNAL RECOGNITION PARTICLE 54 KDA SUBUNIT); 7S RNA binding / GTP binding / mRNA binding / signal sequence binding | chr5:1060134-1063319 REVERSE
1862	Lj2A139G35	2.7186	4.45514	6.44804	signalling.G-proteins	rac GTPase activating protein, putative | chr5:7422716-7425467 REVERSE
1863	Lj2A13T24	53.9533	45.2799	75.2224	misc.short chain dehydrogenase/reductase (SDR)	Symbols: SDRB, DECR | SDRB (SHORT-CHAIN DEHYDROGENASE-REDUCTASE B); binding / catalytic/ oxidoreductase | chr3:4063323-4064822 REVERSE
1864	Lj2A140T57	0.170405	2.79725	2.5831	not assigned.unknown	unknown protein | chr3:19510446-19512658 FORWARD
1865	Lj2A141T59	179.683	99.3324	111.503	hormone metabolism.ethylene.synthesis-degradation	2-oxoglutarate-dependent dioxygenase, putative | chr5:23994170-23995734 REVERSE
1866	Lj2A141T60	132.493	172.937	214.56	protein.synthesis.ribosomal protein.eukaryotic.40S subunit.S14	40S ribosomal protein S14 (RPS14C) | chr3:19503223-19504973 FORWARD
1867	Lj2A142G15	41.813	45.3223	44.9988	protein.targeting.secretory pathway.vacuole	Symbols: SNX1, ATSNX1 | SNX1 (SORTING NEXIN 1); phosphoinositide binding / protein binding | chr5:1856008-1858785 REVERSE
1868	Lj2A142T14	172.51	279.784	224.452	not assigned.unknown	unknown protein | chr2:15168541-15169514 FORWARD
1869	Lj2A143G26	29.2366	18.2903	21.9981	cell.cycle.peptidylprolyl isomerase	peptidyl-prolyl cis-trans isomerase, putative / cyclophilin, putative / rotamase, putative | chr2:15166773-15168497 FORWARD
1870	Lj2A143T31	13.6644	8.01533	9.51558	RNA.regulation of transcription.putative transcription regulator	Symbols: DCP1, ATDCP1 | DCP1 (decapping 1); m7G(5')pppN diphosphatase/ protein homodimerization | chr1:2638181-2640554 FORWARD
1871	Lj2A144G24	22.5139	67.922	55.9072	not assigned.unknown	LOCATED IN: chloroplast, chloroplast envelope; EXPRESSED IN: 22 plant structures; EXPRESSED DURING: 13 growth stages; CONTAINS InterPro DOMAIN/s: LETM1-like (InterPro:IPR011685); BEST Arabidopsis thaliana protein match is: unknown protein (TAIR:AT5G06220.1); Has 320 Blast hits to 313 proteins in 106 species: Archae - 0; Bacteria - 8; Metazoa - 121; Fungi - 108; Plants - 51; Viruses - 0; Other Euk…
1872	Lj2A145G64	5.13414	1.02706	1.58568	hormone metabolism.auxin.synthesis-degradation	Symbols: ILR1 | ILR1 (IAA-LEUCINE RESISTANT 1); IAA-Leu conjugate hydrolase/ IAA-Phe conjugate hydrolase/ metallopeptidase | chr3:631913-634074 FORWARD
1873	Lj2A145T59	4.45025	8.31514	6.54931	not assigned.unknown	unknown protein | chr5:17989861-17991672 FORWARD
1874	Lj2A145T65	43.4469	19.2944	19.4448	transport.Major Intrinsic Proteins.NIP	Symbols: NIP5;1, NLM6, NLM8 | NIP5;1; arsenite transmembrane transporter/ boron transporter/ water channel | chr4:6431236-6434822 REVERSE
1875	Lj2A146T27	60.0638	25.2033	29.9544	RNA.regulation of transcription.Trihelix, Triple-Helix transcription factor family	Symbols: GT2, AT-GT2 | GT2; transcription factor | chr1:28873059-28875292 REVERSE
1876	Lj2A146T29	2.77964	1.01478	1.03559	signalling.receptor kinases.misc	protein kinase family protein | chr4:6441673-6443435 REVERSE
1877	Lj2A148G66	26.2665	17.0634	18.4594	secondary metabolism.phenylpropanoids.lignin biosynthesis.CAD	Symbols: ATCAD1, CAD1 | cinnamyl-alcohol dehydrogenase, putative | chr1:27359232-27361016 REVERSE
1878	Lj2A149G60	25.1581	17.4848	17.5018	protein.targeting.nucleus	nucleoporin family protein | chr1:3407024-3412843 REVERSE
1879	Lj2A14G43	12.3814	14.2875	14.6694	protein.synthesis.initiation	Symbols: ENS, ABH1, CBP80, ATCBP80 | ABH1 (ABA HYPERSENSITIVE 1); RNA cap binding | chr2:5636884-5642957 FORWARD
1880	Lj2A14T44	548.406	1056.83	827.18	PS.calvin cyle.phosphoglycerate kinase	phosphoglycerate kinase, putative | chr1:21028238-21030649 FORWARD
1881	Lj2A14T45	109.862	160.849	174.686	glycolysis.cytosolic branch.3-phosphoglycerate kinase (PGK)	Symbols: PGK | PGK (PHOSPHOGLYCERATE KINASE); phosphoglycerate kinase | chr1:29924023-29926442 REVERSE
1882	Lj2A152G22	81.8363	99.2183	104.72	TCA / org. transformation.TCA.pyruvate DH.E1	Symbols: PDH-E1 ALPHA | PDH-E1 ALPHA (PYRUVATE DEHYDROGENASE E1 ALPHA); pyruvate dehydrogenase (acetyl-transferring) | chr1:47485-49286 REVERSE
1883	Lj2A153T86	335.056	199.681	173.461	lipid metabolism.lipid transfer proteins etc	Symbols: CP5 | CP5 | chr1:24046553-24048622 REVERSE
1884	Lj2A153T87	172.326	103.741	94.497	lipid metabolism.lipid transfer proteins etc	Symbols: CP5 | CP5 | chr1:24046553-24048622 REVERSE
1885	Lj2A155G28	4.51777	2.96471	1.67765	not assigned.unknown	Symbols: AtGRF8 | AtGRF8 (GROWTH-REGULATING FACTOR 8); transcription activator | chr4:12535972-12539387 FORWARD
1886	Lj2A156T52	161.921	116.745	114.655	not assigned.unknown	unknown protein | chr1:24036021-24037401 FORWARD
1887	Lj2A158G77	53.9712	32.4777	37.6076	not assigned.unknown	FUNCTIONS IN: molecular_function unknown; INVOLVED IN: biological_process unknown; LOCATED IN: cellular_component unknown; CONTAINS InterPro DOMAIN/s: Yippee-like protein (InterPro:IPR004910); BEST Arabidopsis thaliana protein match is: yippee family protein (TAIR:AT5G53940.1); Has 697 Blast hits to 697 proteins in 149 species: Archae - 0; Bacteria - 0; Metazoa - 401; Fungi - 132; Plants - 110; V…
1888	Lj2A158G79	36.7757	17.6838	30.4554	transport.peptides and oligopeptides	Symbols: ATOPT7, OPT7 | OPT7 (OLIGOPEPTIDE TRANSPORTER 7); oligopeptide transporter | chr4:6628404-6632599 REVERSE
1889	Lj2A158G80	5.91578	6.66208	8.41584	signalling.MAP kinases	Symbols: WNK8, ATWNK8 | WNK8 (WITH NO LYSINE (K) KINASE 8); kinase/ protein kinase | chr5:16794967-16798006 REVERSE
1890	Lj2A158G82	23.0579	14.1608	17.1113	RNA.regulation of transcription.unclassified	FUNCTIONS IN: molecular_function unknown; INVOLVED IN: biological_process unknown; LOCATED IN: chloroplast; EXPRESSED IN: 20 plant structures; EXPRESSED DURING: 7 growth stages; CONTAINS InterPro DOMAIN/s: Zinc finger, HIT-type (InterPro:IPR007529); Has 339 Blast hits to 334 proteins in 111 species: Archae - 0; Bacteria - 0; Metazoa - 177; Fungi - 84; Plants - 29; Viruses - 0; Other Eukaryotes - …
1891	Lj2A158T89	9.28583	14.2572	13.7139	RNA.regulation of transcription.bHLH,Basic Helix-Loop-Helix family	Symbols: LHW | LHW (LONESOME HIGHWAY); protein homodimerization/ transcription activator/ transcription factor | chr2:11650358-11654116 FORWARD
1892	Lj2A159T43	35.0248	134.415	92.7798	RNA.regulation of transcription.MYB domain transcription factor family	Symbols: MYB15, ATY19, ATMYB15 | MYB15 (MYB DOMAIN PROTEIN 15); DNA binding / transcription factor | chr3:8309209-8310826 FORWARD
1893	Lj2A159T44	3.29519	1.35411	1.44258	not assigned.unknown	copper ion binding / methyltransferase | chr1:23995971-23998720 FORWARD
1894	Lj2A15G76	58.082	81.2584	85.647	amino acid metabolism.degradation.serine-glycine-cysteine group.cysteine	Symbols: ST1, ATMST1, MST1, ATRDH1, STR1 | MST1 (MERCAPTOPYRUVATE SULFURTRANSFERASE 1); 3-mercaptopyruvate sulfurtransferase/ sulfurtransferase/ thiosulfate sulfurtransferase | chr1:29800693-29803939 FORWARD
1895	Lj2A15G77	1.42932	1.28062	1.93388	not assigned.unknown	FUNCTIONS IN: molecular_function unknown; INVOLVED IN: biological_process unknown; LOCATED IN: cellular_component unknown; CONTAINS InterPro DOMAIN/s: Development and cell death domain (InterPro:IPR013989), Kelch related (InterPro:IPR013089); BEST Arabidopsis thaliana protein match is: unknown protein (TAIR:AT3G11000.2); Has 160 Blast hits to 150 proteins in 17 species: Archae - 0; Bacteria - 2; …
1896	Lj2A15G78	12.3512	8.24823	8.39829	not assigned.unknown	binding | chr1:29788639-29794175 FORWARD
1897	Lj2A15T78	32.7892	30.2459	27.0093	not assigned.no ontology	methylase-related | chr1:5617811-5619334 FORWARD
1898	Lj2A160G59	19.3915	26.4745	23.5513	major CHO metabolism.degradation.starch.starch cleavage	Symbols: CT-BMY, BAM3, BMY8 | CT-BMY (CHLOROPLAST BETA-AMYLASE); beta-amylase | chr4:9604962-9607334 REVERSE
1899	Lj2A161T23	2.40925	3.49399	2.36609	lipid metabolism.FA synthesis and FA elongation.ketoacyl ACP synthase	Symbols: KAS I | KAS I (3-KETOACYL-ACYL CARRIER PROTEIN SYNTHASE I); catalytic/ fatty-acid synthase/ transferase, transferring acyl groups other than amino-acyl groups | chr5:18774086-18776735 REVERSE
1900	Lj2A162G41	25.5633	53.0589	40.9981	cell wall.cellulose synthesis.cellulose synthase	Symbols: ATCSLG3, CSLG3 | ATCSLG3; cellulose synthase/ transferase/ transferase, transferring glycosyl groups | chr4:12456489-12460753 FORWARD
1901	Lj2A162T43	28.8625	15.848	18.7254	RNA.regulation of transcription.ARF, Auxin Response Factor family	Symbols: ARF9 | ARF9 (AUXIN RESPONSE FACTOR 9); transcription factor | chr4:12451277-12455014 FORWARD
1902	Lj2A163G58	120.446	148.337	165.458	RNA.regulation of transcription.General Transcription	Symbols: KELP | KELP; DNA binding / transcription coactivator/ transcription regulator | chr4:6697674-6699199 REVERSE
1903	Lj2A163T66	173.582	409.703	504.221	stress.abiotic.touch/wounding	FUNCTIONS IN: molecular_function unknown; EXPRESSED IN: 22 plant structures; EXPRESSED DURING: 13 growth stages; CONTAINS InterPro DOMAIN/s: Development and cell death domain (InterPro:IPR013989), Kelch related (InterPro:IPR013089); BEST Arabidopsis thaliana protein match is: unknown protein (TAIR:AT3G27090.1); Has 5084 Blast hits to 2870 proteins in 85 species: Archae - 0; Bacteria - 24; Metazoa…
1904	Lj2A163T68	1.04715	4.87187	6.79818	RNA.regulation of transcription.unclassified	zinc finger (RING-H2 type) protein-related | chr4:12469742-12471261 REVERSE
1905	Lj2A163T69	6.2129	9.42271	9.29089	protein.synthesis.ribosomal protein.prokaryotic.chloroplast.30S subunit.S6	ribosomal protein S6 family protein | chr1:23954803-23956255 REVERSE
1906	Lj2A164G52	21.9851	42.7713	35.6914	protein.degradation.metalloprotease	FtsH protease, putative | chr4:12437108-12441968 FORWARD
1907	Lj2A164T54	8.33374	3.94477	3.31224	cell wall.degradation.pectate lyases and polygalacturonases	polygalacturonase, putative / pectinase, putative | chr1:22314170-22316970 REVERSE
1908	Lj2A165T38	16.0092	17.1086	22.487	protein.targeting.secretory pathway.unspecified	signal recognition particle binding | chr5:1695730-1698124 REVERSE
1909	Lj2A166T58	17.3387	23.9971	21.9702	cell wall.precursor synthesis.UGE	Symbols: UGE5 | UGE5 (UDP-D-glucose/UDP-D-galactose 4-epimerase 5); UDP-glucose 4-epimerase/ protein dimerization | chr4:6713557-6718550 REVERSE
1910	Lj2A167G43	24.6403	32.2842	40.0164	not assigned.unknown	unknown protein | chr5:8188560-8189276 FORWARD
1911	Lj2A168T57	8.20943	3.08323	2.91787	transport.peptides and oligopeptides	Symbols: OXA1, ATOXA1, OXA1AT | OXA1; P-P-bond-hydrolysis-driven protein transmembrane transporter | chr5:24923774-24927314 REVERSE
1912	Lj2A169G40	0.282059	0.920431	1.30957	DNA.synthesis/chromatin structure	Symbols: POLA3, POLA4 | POLA3; DNA primase | chr5:16761071-16764079 FORWARD
1913	Lj2A16T71	9.46424	2.34197	3.76368	protein.degradation.ubiquitin.E3.RING	zinc finger (C3HC4-type RING finger) family protein | chr2:16273901-16276872 FORWARD
1914	Lj2A171T61	0.295716	0.187332	0.122487	protein.postranslational modification	protein kinase family protein | chr1:23863095-23866045 FORWARD
1915	Lj2A174T87	25.259	48.9405	47.1073	RNA.regulation of transcription.bZIP transcription factor family	Symbols: GBF3 | GBF3 (G-BOX BINDING FACTOR 3); sequence-specific DNA binding / transcription factor | chr2:19000191-19003403 FORWARD
1916	Lj2A174T88	0.57763	0.243521	0.144659	transport.metal	Symbols: ATCHX18, CHX18 | ATCHX18; monovalent cation:proton antiporter/ sodium:hydrogen antiporter | chr5:16638370-16641728 REVERSE
1917	Lj2A175T71	26.8673	52.5317	39.8508	not assigned.unknown	unknown protein | chr1:23808909-23812677 REVERSE
1918	Lj2A175T74	0.546618	2.40897	2.26206	misc.gluco-, galacto- and mannosidases.glycosyl hydrolase family 5	glycosyl hydrolase family 5 protein / cellulase family protein | chr3:9559682-9563070 REVERSE
1919	Lj2A177G38	24.2937	28.1926	26.3809	protein.postranslational modification	Symbols: TOPP7 | TOPP7; protein serine/threonine phosphatase | chr4:6847112-6849300 FORWARD
1920	Lj2A177G41	14.4819	10.561	10.6198	not assigned.unknown	unknown protein | chr1:23762365-23766033 FORWARD
1921	Lj2A177T50	18.14	13.9564	14.7075	RNA.regulation of transcription.unclassified	Symbols: EMB3001 | EMB3001 (embryo defective 3001); zinc ion binding | chr1:2856227-2861170 FORWARD
1922	Lj2A178G47	240.668	318.876	421.924	secondary metabolism.isoprenoids.non-mevalonate pathway.MCS	Symbols: ISPF, MECPS | ISPF; 2-C-methyl-D-erythritol 2,4-cyclodiphosphate synthase | chr1:23738691-23740364 REVERSE
1923	Lj2A178T48	11.4613	4.33453	5.20357	protein.postranslational modification	Symbols: ATSGT1B, ETA3, RPR1, EDM1, SGT1B | SGT1B; protein binding | chr4:6851277-6853860 REVERSE
1924	Lj2A179T34	2.97058	0.274973	0.701618	hormone metabolism.ethylene.synthesis-degradation.1-aminocyclopropane-1-carboxylate synthase	Symbols: ACS6 | ACS6 (1-AMINOCYCLOPROPANE-1-CARBOXYLIC ACID (ACC) SYNTHASE 6); 1-aminocyclopropane-1-carboxylate synthase | chr4:6864097-6866116 FORWARD
1925	Lj2A17G38	96.2604	147.707	146.643	transport.unspecified anions.arsenite-transporting ATPase	anion-transporting ATPase family protein | chr3:3208239-3211294 FORWARD
1926	Lj2A180T67	10.3993	7.16152	8.8606	not assigned.no ontology	fringe-related protein | chr4:12251431-12254270 REVERSE
1927	Lj2A181T46	107.235	66.0869	65.2131	RNA.regulation of transcription.HB,Homeobox transcription factor family	Symbols: BEL1 | BEL1 (BELL 1); DNA binding / protein binding / transcription factor | chr5:16580044-16584008 FORWARD
1928	Lj2A183T64	0.519118	0.774909	0.816866	not assigned.no ontology.Toll-Interleukin-Resistance (TIR) domain-containing protein	nucleoside-triphosphatase/ nucleotide binding / transmembrane receptor | chr4:12237765-12240826 FORWARD
1929	Lj2A184G49	8.44988	6.65522	9.88944	misc.short chain dehydrogenase/reductase (SDR)	short-chain dehydrogenase/reductase (SDR) family protein | chr4:12225607-12228718 FORWARD
1930	Lj2A187T86	52.6322	149.868	129.56	RNA.regulation of transcription.HSF,Heat-shock transcription factor family	S1 RNA-binding domain-containing protein | chr1:4361551-4365331 REVERSE
1931	Lj2A188T37	7.65848	3.93532	5.8812	signalling.receptor kinases.leucine rich repeat VI	leucine-rich repeat transmembrane protein kinase, putative | chr1:23522608-23526770 FORWARD
1932	Lj2A18T48	25.003	42.2517	38.0069	redox.thioredoxin	Symbols: WCRKC2 | WCRKC2 (WCRKC THIOREDOXIN 2) | chr5:1178644-1180036 REVERSE
1933	Lj2A190G47	45.566	50.8437	61.245	redox.ascorbate and glutathione.glutathione	Symbols: ATGPX6, PHGPX, LSC803 | ATGPX6 (GLUTATHIONE PEROXIDASE 6); glutathione peroxidase | chr4:7009769-7011375 REVERSE
1934	Lj2A190G49	36.0448	62.4969	58.3464	misc.glutathione S transferases	Symbols: ATGSTT1, GST10, GSTU12 | ATGSTT1 (GLUTATHIONE S-TRANSFERASE THETA 1); glutathione transferase | chr5:16492320-16493994 REVERSE
1935	Lj2A190T52	0.469883	0.124247	0.518716	RNA.regulation of transcription.putative transcription regulator	DNA-binding family protein | chr3:22690596-22692834 REVERSE
1936	Lj2A191T52	21.6952	34.8028	40.3162	protein.postranslational modification	ATP binding / binding / protein kinase/ protein serine/threonine kinase/ protein tyrosine kinase | chr1:23555686-23558899 FORWARD
1937	Lj2A192G38	25.2988	19.7701	23.9924	redox.ascorbate and glutathione.glutathione	Symbols: RML1, PAD2, GSH1, CAD2, ATECS1, GSHA | GSH1 (GLUTAMATE-CYSTEINE LIGASE); glutamate-cysteine ligase | chr4:12103161-12107299 REVERSE
1938	Lj2A192T40	17.2552	9.79472	11.2897	cell.organisation	Symbols: AtPP2-A12 | AtPP2-A12 (Phloem protein 2-A12); carbohydrate binding | chr1:4326739-4328481 REVERSE
1939	Lj2A193G48	13.2406	15.991	16.8541	cell.division	cell division cycle protein-related | chr1:23404822-23408052 FORWARD
1940	Lj2A193T55	6.09748	8.95656	9.37193	cell.vesicle transport	Symbols: SAY1 | SAY1 | chr4:7071860-7075501 FORWARD
1941	Lj2A194T56	2.96971	1.45703	0.874908	hormone metabolism.ethylene.induced-regulated-responsive-activated	ethylene-responsive protein -related | chr1:9621570-9626004 FORWARD
1942	Lj2A194T57	41.8907	45.3091	44.233	DNA.synthesis/chromatin structure	replication factor C 40 kDa, putative | chr1:23421864-23423828 REVERSE
1943	Lj2A195T69	0.199725	0.493587	0.28012	not assigned.no ontology	membrane bound O-acyl transferase (MBOAT) family protein | chr1:4303312-4305798 REVERSE
1944	Lj2A195T70	17.1299	5.30705	6.13268	stress.abiotic	Symbols: ATBAG1 | ATBAG1 (ARABIDOPSIS THALIANA BCL-2-ASSOCIATED ATHANOGENE 1); protein binding | chr5:21152214-21154244 REVERSE
1945	Lj2A197G60	36.8202	49.8095	66.3183	not assigned.no ontology	SPX (SYG1/Pho81/XPR1) domain-containing protein | chr4:12048186-12051796 REVERSE
1946	Lj2A197G62	9.3415	6.32146	8.68017	signalling.calcium	Symbols: PEPKR1 | PEPKR1 (Phosphoenolpyruvate carboxylase-related kinase 1); ATP binding / kinase/ protein kinase/ protein serine/threonine kinase | chr1:4282899-4285829 FORWARD
1947	Lj2A197T60	14.3721	6.42058	10.1776	not assigned.no ontology	Ran-binding protein 1 domain-containing protein / RanBP1 domain-containing protein | chr4:7090353-7093475 FORWARD
1948	Lj2A197T64	13.0537	9.52574	10.962	protein.synthesis.ribosomal protein.eukaryotic.60S subunit.L18	Symbols: RPL18 | RPL18 (RIBOSOMAL PROTEIN L18); structural constituent of ribosome | chr3:1621457-1623014 FORWARD
1949	Lj2A202G52	41.7881	94.1794	98.5538	not assigned.unknown	Symbols: ATNYE1, NYE1 | NYE1 (NON-YELLOWING 1) | chr4:12016525-12018492 REVERSE
1950	Lj2A202G55	333.512	388.448	320.647	not assigned.unknown	Symbols: PGR5-LIKE A | PGR5-LIKE A | chr4:12006986-12009520 FORWARD
1951	Lj2A203T53	7.04402	4.92445	5.2417	not assigned.unknown	unknown protein | chr1:4268986-4270787 REVERSE
1952	Lj2A203T55	15.3491	13.8457	23.0335	transport.metabolite transporters at the envelope membrane	phosphate translocator-related | chr1:4263150-4265044 REVERSE
1953	Lj2A205T62	6.85177	4.42651	6.36514	cell.organisation	Symbols: PAK, ARK3 | ARK3 (ARMADILLO REPEAT KINESIN 3); ATP binding / binding / microtubule motor | chr1:4233873-4238759 REVERSE
1954	Lj2A205T63	58.5799	129.571	136.092	protein.targeting.unknown	Clp amino terminal domain-containing protein | chr4:7228007-7229941 REVERSE
1955	Lj2A206G25	2.71009	1.70383	1.66868	amino acid metabolism.misc	Symbols: ACR8 | ACR8; amino acid binding | chr1:4226362-4229138 REVERSE
1956	Lj2A206T34	71.1792	144.862	145.343	protein.degradation.serine protease	Symbols: CLPR2, NCLPP2, CLP2 | CLP2 (CLP PROTEASE PROTEOLYTIC SUBUNIT 2); serine-type endopeptidase | chr1:4223030-4225124 FORWARD
1957	Lj2A207T57	42.9763	18.7357	21.583	lipid metabolism.''exotics'' (steroids, squalene etc).methylsterol monooxygenase	Symbols: SMO1-1, ATSMO1, ATSMO1-1 | SMO1-1 (STEROL-4ALPHA-METHYL OXIDASE 1-1); 4,4-dimethyl-9beta,19-cyclopropylsterol-4alpha-methyl oxidase/ C-4 methylsterol oxidase/ catalytic | chr4:7254049-7256406 FORWARD
1958	Lj2A208G49	55.3847	79.5321	82.0275	not assigned.no ontology.glycine rich proteins	glycine-rich protein | chr4:11943849-11945897 REVERSE
1959	Lj2A208G50	1.58373	1.33294	0.777323	signalling.receptor kinases.leucine rich repeat IV	leucine-rich repeat transmembrane protein kinase, putative | chr4:11941131-11943885 FORWARD
1960	Lj2A208T51	13.0253	10.8804	10.7878	cell wall.precursor synthesis.GAE	Symbols: GAE3 | GAE3 (UDP-D-GLUCURONATE 4-EPIMERASE 3); UDP-glucuronate 4-epimerase/ catalytic | chr4:38504-40189 REVERSE
1961	Lj2A20T45	6.48778	10.7712	11.7963	lipid metabolism.glyceral metabolism.FAD-dependent glycerol-3-phosphate dehydrogenase	Symbols: SDP6 | SDP6 (SUGAR-DEPENDENT 6); glycerol-3-phosphate dehydrogenase | chr3:3216368-3219270 FORWARD
1962	Lj2A210T53	1.25302	0.335103	0.229051	protein.degradation.cysteine protease	Symbols: BETA-VPE, BETAVPE | BETA-VPE (BETA VACUOLAR PROCESSING ENZYME); cysteine-type endopeptidase | chr1:23223874-23226916 REVERSE
1963	Lj2A210T55	40.7737	14.4979	15.8636	stress	stress-inducible protein, putative | chr1:23230956-23233543 FORWARD
1964	Lj2A211G53	8.32527	4.76366	9.42885	development.unspecified	Symbols: SKU5 | SKU5; copper ion binding / oxidoreductase | chr4:7349662-7353074 REVERSE
1965	Lj2A211T58	58.663	24.0733	27.1617	OPP.non-reductive PP.transaldolase	transaldolase, putative | chr1:4148033-4151025 FORWARD
1966	Lj2A212G44	45.0014	11.4013	10.9807	nucleotide metabolism.salvage.phosphoribosyltransferases.aprt	Symbols: APT3 | APT3 (ADENINE PHOSPHORIBOSYL TRANSFERASE 3); adenine phosphoribosyltransferase | chr4:11882126-11885421 REVERSE
1967	Lj2A212T44	19.8011	14.8266	16.4068	misc.UDP glucosyl and glucoronyl transferases	exostosin family protein | chr4:11889098-11890725 REVERSE
1968	Lj2A212T45	3.42071	4.09465	5.00355	not assigned.unknown	unknown protein | chr1:9195838-9199669 REVERSE
1969	Lj2A213G19	16.0584	11.3806	10.969	not assigned.unknown	unknown protein | chr5:6571501-6573453 FORWARD
1970	Lj2A216T53	2.61371	4.02081	4.98036	cell wall.pectin*esterases.acetyl esterase	pectinacetylesterase, putative | chr5:18345595-18349695 FORWARD
1971	Lj2A217G31	59.8375	88.6862	98.8917	cell.organisation	Symbols: PEX19-2, PEROXIN 19-2 | PEX19-2 | chr5:5786510-5788239 REVERSE
1972	Lj2A217G32	22.6961	23.6689	29.6453	RNA.regulation of transcription.unclassified	zinc finger protein-related | chr5:24615480-24620053 FORWARD
1973	Lj2A218T56	0.12997	0.849014	0.710305	development.unspecified	nodulin MtN21 family protein | chr5:19254598-19256378 FORWARD
1974	Lj2A219T46	5.65506	2.47931	2.63211	not assigned.unknown	unknown protein | chr5:19221472-19224591 REVERSE
1975	Lj2A221G33	351.29	389.017	440.158	protein.synthesis.ribosomal protein.eukaryotic.60S subunit.L15	60S ribosomal protein L15 (RPL15A) | chr4:9399960-9401382 REVERSE
1976	Lj2A221T32	0.512617	1.13198	1.23428	DNA.repair	Symbols: MSH4, ATMSH4 | MSH4 (MUTS HOMOLOG 4); ATP binding / damaged DNA binding / mismatched DNA binding | chr4:9708684-9714135 FORWARD
1977	Lj2A222G48	11.2867	9.98508	7.7011	RNA.regulation of transcription.putative transcription regulator	zinc ion binding | chr5:19235631-19241221 REVERSE
1978	Lj2A222T51	13.8432	8.67788	9.34209	not assigned.unknown	FUNCTIONS IN: molecular_function unknown; INVOLVED IN: biological_process unknown; LOCATED IN: endoplasmic reticulum; EXPRESSED IN: 20 plant structures; EXPRESSED DURING: 13 growth stages; CONTAINS InterPro DOMAIN/s: Protein of unknown function DUF124 (InterPro:IPR002838), Tryptophan RNA-binding attenuator protein-like (InterPro:IPR016031); BEST Arabidopsis thaliana protein match is: unknown prot…
1979	Lj2A224G16	101.994	83.1996	89.5579	RNA.regulation of transcription.MYB-related transcription factor family	myb family transcription factor | chr5:19226790-19228858 FORWARD
1980	Lj2A225G51	18.9382	10.1533	12.1479	not assigned.unknown	unknown protein | chr5:19200782-19202921 FORWARD
1981	Lj2A225T46	5.93721	1.25865	2.25725	RNA.regulation of transcription.HB,Homeobox transcription factor family	Symbols: ATHB-2, HAT4, ATHB2 | ATHB-2 (ARABIDOPSIS THALIANA HOMEOBOX PROTEIN 2); DNA binding / protein homodimerization/ sequence-specific DNA binding / transcription factor | chr4:9449114-9450743 FORWARD
1982	Lj2A227T60	1.49365	3.67017	4.06887	transport.metabolite transporters at the mitochondrial membrane	transporter-related | chr4:9777648-9779738 REVERSE
1983	Lj2A228T51	7.08993	0.963947	2.98073	cell.organisation	ankyrin repeat family protein | chr4:6607851-6609559 FORWARD
1984	Lj2A229T41	25.7471	18.819	18.6116	RNA.regulation of transcription.bZIP transcription factor family	bZIP transcription factor family protein | chr2:14922962-14926591 REVERSE
1985	Lj2A22G66	20.417	21.7108	16.8084	RNA.RNA binding	glycine-rich RNA-binding protein | chr5:1192274-1195662 FORWARD
1986	Lj2A22G68	3.97485	2.21822	2.52368	misc.cytochrome P450	Symbols: CYP735A1 | CYP735A1; electron carrier/ heme binding / iron ion binding / monooxygenase/ oxygen binding | chr5:15393754-15397279 REVERSE
1987	Lj2A22G69	6.53969	1.02698	1.04095	cell wall.degradation.pectate lyases and polygalacturonases	pectate lyase family protein | chr5:1203203-1207352 REVERSE
1988	Lj2A22T69	16.9244	10.7513	8.79827	not assigned.no ontology	ACT domain-containing protein | chr2:15451573-15453714 REVERSE
1989	Lj2A231G41	60.676	76.4663	70.3366	lipid metabolism.Phospholipid synthesis.1-acylglycerol-3-phosphate O-acyltransferase	Symbols: ATS1, ACT1 | ATS1; glycerol-3-phosphate O-acyltransferase | chr1:11601781-11605060 REVERSE
1990	Lj2A232T29	21.3339	61.348	60.3898	amino acid metabolism.synthesis.aromatic aa.chorismate.shikimate kinase	shikimate kinase-related | chr2:14914003-14916135 FORWARD
1991	Lj2A232T31	1.46459	0.582669	0.992165	RNA.regulation of transcription.JUMONJI family	transcription factor jumonji (jmj) family protein | chr5:19047780-19050880 FORWARD
1992	Lj2A233G30	80.15	147.117	154.839	cell.organisation	plastid-lipid associated protein PAP, putative | chr2:14912144-14913877 REVERSE
1993	Lj2A233T46	2.52385	0.870477	1.47945	RNA.regulation of transcription.HB,Homeobox transcription factor family	Symbols: HB-7, HDG5 | HB-7 (HOMEOBOX-7); DNA binding / transcription factor | chr5:19031540-19035388 FORWARD
1994	Lj2A235G63	14.333	10.1599	8.14933	transport.ABC transporters and multidrug resistance systems	Symbols: PGP2 | PGP2 (P-GLYCOPROTEIN 2); ATPase, coupled to transmembrane movement of substances | chr4:13177409-13183631 FORWARD
1995	Lj2A236G56	2.20344	0.496855	0.567466	not assigned.unknown	binding | chr4:9965742-9966969 FORWARD
1996	Lj2A236G57	36.6121	27.1909	29.2322	not assigned.unknown	unknown protein | chr5:21482160-21483722 REVERSE
1997	Lj2A236T57	1.12196	1.6237	3.69865	RNA.regulation of transcription.bHLH,Basic Helix-Loop-Helix family	basic helix-loop-helix (bHLH) family protein (bHLH096) | chr1:27179790-27182430 FORWARD
1998	Lj2A23T70	49.6474	62.1144	44.2034	major CHO metabolism.synthesis.starch.debranching	Symbols: ATPU1, ATLDA, PU1 | ATLDA (LIMIT DEXTRINASE); alpha-amylase/ limit dextrinase/ pullulanase | chr5:1221530-1228611 FORWARD
[truncated: 8,331 more rows]
